# Supplementary material for: A Genetic Algorithm Approach for Compact Wave Function Representations in Spin-Adapted Bases
Source: J Chem Theory Comput. 2025 Nov 10;21(22):11533–49. doi: 10.1021/acs.jctc.5c01264 (PMC12659022; doi:10.1021/acs.jctc.5c01264)
Supplement: Supplementary file 2 [file ct5c01264_si_002.zip]

Archive with 9 entries (8 files):
- input_files/
- input_files/FCIDUMP_48i40_GA
- input_files/FCIDUMP_2x11_GA
- input_files/ROHF.inp
- input_files/neci_48i40_GA.inp
- input_files/neci_2x11_GA.inp
- input_files/split_loc.inp
- input_files/UHF.inp
- input_files/block_2x11_GA.inp
