# Supplementary material for: A Genetic Algorithm Approach for Compact Wave Function Representations in Spin-Adapted Bases
Source: J Chem Theory Comput. 2025 Nov 10;21(22):11533–49. doi: 10.1021/acs.jctc.5c01264 (PMC12659022; doi:10.1021/acs.jctc.5c01264)
Supplement: Supplementary file 2 [file ct5c01264_si_002.zip › input_files/FCIDUMP_48i40_GA]

  &FCI NORB= 40,NELEC= 48,MS2=  0,
  ORBSYM= 1, 1, 1, 1, 1, 1, 1, 1, 1, 1, 1, 1, 1, 1, 1, 1, 1, 1, 1, 1, 1, 1, 1, 1, 1, 1, 1, 1, 1, 1, 1, 1, 1, 1, 1, 1, 1, 1, 1, 1,
  ISYM=0
 &END
  0.87987217752   16   16   16   16
  0.29742815683E-03   17   16   16   16
  0.36527009729E-01   17   16   17   16
  0.81534099380   17   17   16   16
  0.52171178810E-04   17   17   17   16
  0.90244577649   17   17   17   17
  0.63354779702E-02   18   16   16   16
 -0.12490173299E-02   18   16   17   16
  0.14754570855E-02   18   16   17   17
  0.31352524687E-01   18   16   18   16
 -0.39923483680E-03   18   17   16   16
 -0.39222871253E-03   18   17   17   16
  0.19881564951E-03   18   17   17   17
 -0.25023475822E-02   18   17   18   16
  0.20261000571E-01   18   17   18   17
  0.80977605124   18   18   16   16
  0.54441496561E-02   18   18   17   16
  0.84873142398   18   18   17   17
  0.32447897910E-03   18   18   18   16
  0.19456747135E-03   18   18   18   17
  0.87678388792   18   18   18   18
 -0.10520056263E-02   19   16   16   16
 -0.78602763912E-02   19   16   17   16
 -0.91314985583E-03   19   16   17   17
  0.13375695803E-02   19   16   18   16
 -0.25710951916E-02   19   16   18   17
 -0.13701905587E-02   19   16   18   18
  0.34102733147E-01   19   16   19   16
 -0.16015742637E-02   19   17   16   16
 -0.51580448880E-03   19   17   17   16
  0.56458818375E-04   19   17   17   17
 -0.10942237607E-01   19   17   18   16
  0.20498852188E-02   19   17   18   17
  0.43303215206E-02   19   17   18   18
  0.30860496745E-02   19   17   19   16
  0.34010049494E-01   19   17   19   17
 -0.18929100409E-02   19   18   16   16
  0.14560627271E-01   19   18   17   16
 -0.33409316348E-02   19   18   17   17
 -0.18890695665E-02   19   18   18   16
 -0.20932040770E-02   19   18   18   17
  0.62211043945E-03   19   18   18   18
  0.19297125142E-03   19   18   19   16
 -0.45996096554E-03   19   18   19   17
  0.36329351894E-01   19   18   19   18
  0.80682796547   19   19   16   16
 -0.61144992075E-02   19   19   17   16
  0.82176535721   19   19   17   17
 -0.88473783105E-02   19   19   18   16
  0.11642700099E-02   19   19   18   17
  0.80433907106   19   19   18   18
  0.14406816017E-02   19   19   19   16
  0.64369817483E-04   19   19   19   17
  0.85248830931E-03   19   19   19   18
  0.87733764762   19   19   19   19
 -0.39084787671E-02   20   16   16   16
  0.67031525470E-04   20   16   17   16
  0.88549391507E-03   20   16   17   17
 -0.93247301782E-02   20   16   18   16
  0.13239851540E-02   20   16   18   17
  0.21937390255E-02   20   16   18   18
  0.24118845232E-02   20   16   19   16
  0.98001483702E-02   20   16   19   17
  0.23050764692E-02   20   16   19   18
  0.81076840862E-02   20   16   19   19
  0.33141965951E-01   20   16   20   16
 -0.17546606261E-02   20   17   16   16
  0.50603255937E-02   20   17   17   16
  0.96622493387E-04   20   17   17   17
 -0.38982567605E-02   20   17   18   16
  0.38119643064E-02   20   17   18   17
 -0.97884162990E-03   20   17   18   18
 -0.13972817069E-01   20   17   19   16
 -0.11366215640E-02   20   17   19   17
 -0.32821331479E-02   20   17   19   18
  0.25618924911E-02   20   17   19   19
 -0.28616641776E-03   20   17   20   16
  0.37195124942E-01   20   17   20   17
  0.12380940626E-01   20   18   16   16
  0.30715295118E-02   20   18   17   16
 -0.12436221389E-01   20   18   17   17
  0.38287241837E-02   20   18   18   16
  0.40039295277E-03   20   18   18   17
 -0.43224105892E-02   20   18   18   18
 -0.27377847249E-02   20   18   19   16
  0.26615454465E-02   20   18   19   17
 -0.14248084339E-02   20   18   19   18
 -0.15415591436E-01   20   18   19   19
 -0.34768812051E-02   20   18   20   16
  0.69628221482E-03   20   18   20   17
  0.37366114643E-01   20   18   20   18
 -0.27995992596E-02   20   19   16   16
  0.66335292712E-02   20   19   17   16
  0.41085296586E-02   20   19   17   17
 -0.14602803958E-02   20   19   18   16
  0.55017057935E-04   20   19   18   17
  0.38131809487E-02   20   19   18   18
 -0.36334665306E-02   20   19   19   16
 -0.10658738929E-02   20   19   19   17
  0.48283800563E-02   20   19   19   18
  0.20678797873E-02   20   19   19   19
  0.55754463350E-03   20   19   20   16
  0.42105086593E-02   20   19   20   17
 -0.31915681394E-02   20   19   20   18
  0.22500811470E-01   20   19   20   19
  0.81500421532   20   20   16   16
  0.96846460696E-03   20   20   17   16
  0.81118186719   20   20   17   17
  0.13597780972E-02   20   20   18   16
 -0.13339448145E-02   20   20   18   17
  0.79782766305   20   20   18   18
 -0.54104725517E-03   20   20   19   16
 -0.86891833744E-02   20   20   19   17
  0.69033706304E-02   20   20   19   18
  0.82756247285   20   20   19   19
  0.38815266415E-03   20   20   20   16
  0.62966575875E-04   20   20   20   17
 -0.48137123579E-02   20   20   20   18
  0.17912044785E-02   20   20   20   19
  0.86898723836   20   20   20   20
  0.15435550241E-03   16   16   16   11
 -0.16952323338E-03   17   16   16   11
  0.23508001497E-03   17   17   16   11
 -0.10056115669E-03   18   16   16   11
  0.19128942424E-04   18   17   16   11
  0.19805568497E-03   18   18   16   11
  0.13009545976E-03   19   16   16   11
  0.76224063523E-04   19   17   16   11
 -0.49255585205E-04   19   18   16   11
  0.26634941252E-03   19   19   16   11
  0.18628695812E-03   20   16   16   11
 -0.32320896741E-04   20   17   16   11
 -0.53759171370E-04   20   18   16   11
 -0.42658557787E-04   20   19   16   11
  0.13478774162E-03   20   20   16   11
  0.54160562620E-04   16   11   16   11
 -0.17477904258E-02   17   11   16   16
  0.55125429672E-04   17   16   17   11
 -0.18723835326E-02   17   17   17   11
 -0.28958158499E-04   18   16   17   11
 -0.34028797027E-04   18   17   17   11
 -0.17373245551E-02   18   18   17   11
 -0.76779013709E-04   19   16   17   11
  0.26268188074E-04   19   17   17   11
  0.21753399249E-06   19   18   17   11
 -0.16901281198E-02   19   19   17   11
  0.25196544920E-04   20   16   17   11
  0.15283399220E-03   20   17   17   11
  0.46641737849E-04   20   18   17   11
  0.19968171681E-04   20   19   17   11
 -0.16717707041E-02   20   20   17   11
 -0.12191803452E-04   17   11   16   11
  0.57094739964E-04   17   11   17   11
 -0.14688239421E-02   18   11   16   16
  0.18259470108E-04   18   11   17   16
 -0.16849051055E-02   18   11   17   17
  0.19951646643E-04   18   16   18   11
 -0.45344471189E-04   18   17   18   11
 -0.17288712185E-02   18   18   18   11
 -0.27638174280E-04   19   16   18   11
 -0.12318949208E-04   19   17   18   11
  0.19167602442E-04   19   18   18   11
 -0.15929141834E-02   19   19   18   11
 -0.57402268250E-04   20   16   18   11
  0.24535076537E-05   20   17   18   11
  0.14343704912E-03   20   18   18   11
 -0.13072630539E-04   20   19   18   11
 -0.15075084256E-02   20   20   18   11
 -0.20355337302E-04   18   11   16   11
  0.20639185330E-04   18   11   17   11
  0.35690567627E-04   18   11   18   11
  0.46548022282E-03   19   11   16   16
 -0.18495374340E-04   19   11   17   16
  0.46506764521E-03   19   11   17   17
  0.16678224533E-04   19   11   18   16
 -0.24787458808E-05   19   11   18   17
  0.42976428380E-03   19   11   18   18
 -0.21517861363E-04   19   16   19   11
 -0.75278196883E-04   19   17   19   11
 -0.69201972044E-04   19   18   19   11
  0.46402475237E-03   19   19   19   11
 -0.37937469674E-04   20   16   19   11
  0.26890971138E-04   20   17   19   11
 -0.17115006611E-04   20   18   19   11
  0.71329204798E-04   20   19   19   11
  0.43738340538E-03   20   20   19   11
  0.42732110432E-06   19   11   16   11
 -0.41915695187E-05   19   11   17   11
 -0.92558636080E-05   19   11   18   11
  0.11485835062E-04   19   11   19   11
  0.23663889866E-02   20   11   16   16
  0.13649172514E-04   20   11   17   16
  0.24124910790E-02   20   11   17   17
 -0.47852386994E-05   20   11   18   16
 -0.16303027378E-04   20   11   18   17
  0.23441289323E-02   20   11   18   18
  0.14970078432E-04   20   11   19   16
 -0.23783384858E-04   20   11   19   17
  0.51661522101E-04   20   11   19   18
  0.24613922646E-02   20   11   19   19
 -0.11467115598E-04   20   16   20   11
 -0.82476896270E-04   20   17   20   11
 -0.11284033087E-03   20   18   20   11
  0.33993206174E-04   20   19   20   11
  0.25779037065E-02   20   20   20   11
  0.10981748805E-04   20   11   16   11
 -0.28315238468E-04   20   11   17   11
 -0.28070701057E-04   20   11   18   11
  0.37221762409E-05   20   11   19   11
  0.72941575995E-04   20   11   20   11
  0.19873753908   16   16   11   11
 -0.17369997547E-02   17   16   11   11
  0.19326193347   17   17   11   11
  0.31487268108E-03   18   16   11   11
  0.62759506535E-03   18   17   11   11
  0.19043887861   18   18   11   11
  0.18119683270E-02   19   16   11   11
 -0.67091602969E-03   19   17   11   11
 -0.12655516112E-02   19   18   11   11
  0.19001219091   19   19   11   11
 -0.52257351502E-02   20   16   11   11
 -0.19633707302E-03   20   17   11   11
 -0.72555373145E-03   20   18   11   11
 -0.13008633135E-02   20   19   11   11
  0.19291407427   20   20   11   11
 -0.12556800123E-02   16   11   11   11
  0.37506447801E-02   17   11   11   11
  0.27136406791E-02   18   11   11   11
 -0.78780932814E-03   19   11   11   11
 -0.56890446790E-02   20   11   11   11
  0.94411548116   11   11   11   11
  0.28203277024E-01   16   16   16   12
  0.67323823467E-04   17   16   16   12
  0.26137744355E-01   17   17   16   12
  0.40243684976E-03   18   16   16   12
 -0.61083900254E-04   18   17   16   12
  0.26014154321E-01   18   18   16   12
 -0.13990575214E-05   19   16   16   12
 -0.91849244252E-05   19   17   16   12
 -0.58318506047E-04   19   18   16   12
  0.25742295537E-01   19   19   16   12
  0.24788731742E-04   20   16   16   12
 -0.17775278514E-03   20   17   16   12
  0.62480593415E-03   20   18   16   12
 -0.78375922383E-04   20   19   16   12
  0.25940210956E-01   20   20   16   12
  0.43902751063E-04   16   12   16   11
 -0.14669681666E-03   17   11   16   12
 -0.13150168659E-03   18   11   16   12
  0.41614350719E-04   19   11   16   12
  0.22016236861E-03   20   11   16   12
 -0.16533983771E-01   16   12   11   11
  0.18357128592E-02   16   12   16   12
 -0.17445376140E-03   17   12   16   16
  0.16136034040E-02   17   16   17   12
 -0.42413416600E-03   17   17   17   12
 -0.77738426094E-04   18   16   17   12
  0.59534746744E-05   18   17   17   12
 -0.83150788076E-04   18   18   17   12
 -0.13752498245E-03   19   16   17   12
  0.18616163952E-03   19   17   17   12
  0.70563239173E-03   19   18   17   12
 -0.64314381199E-03   19   19   17   12
  0.23623673286E-05   20   16   17   12
 -0.14202220579E-03   20   17   17   12
  0.17715869229E-03   20   18   17   12
  0.23656847339E-03   20   19   17   12
 -0.28983236575E-03   20   20   17   12
 -0.45453598933E-05   17   12   16   11
 -0.43096654079E-05   17   12   17   11
 -0.28726052151E-05   18   11   17   12
  0.14359655308E-06   19   11   17   12
 -0.34843656569E-06   20   11   17   12
 -0.19599709351E-03   17   12   11   11
 -0.17742310136E-04   17   12   16   12
  0.14496167632E-03   17   12   17   12
  0.23139516791E-02   18   12   16   16
  0.40669967027E-04   18   12   17   16
  0.24999344378E-02   18   12   17   17
  0.13403860816E-02   18   16   18   12
 -0.18639662788E-03   18   17   18   12
  0.25012072504E-02   18   18   18   12
  0.55160412505E-04   19   16   18   12
 -0.59082145960E-03   19   17   18   12
  0.22429744018E-03   19   18   18   12
  0.21048216861E-02   19   19   18   12
 -0.42983635090E-03   20   16   18   12
 -0.22481097220E-03   20   17   18   12
 -0.23123380892E-03   20   18   18   12
  0.17206517728E-04   20   19   18   12
  0.25068097202E-02   20   20   18   12
 -0.95347556243E-05   18   12   16   11
 -0.76618401356E-05   18   12   17   11
 -0.10803637787E-05   18   12   18   11
 -0.30663792756E-07   19   11   18   12
 -0.24481803608E-05   20   11   18   12
  0.13206240963E-02   18   12   11   11
  0.42725965878E-04   18   12   16   12
  0.16319217351E-04   18   12   17   12
  0.16573612703E-03   18   12   18   12
  0.35433423830E-02   19   12   16   16
 -0.25652654936E-03   19   12   17   16
  0.35837672102E-02   19   12   17   17
  0.72904550875E-05   19   12   18   16
 -0.16431241421E-03   19   12   18   17
  0.35195633546E-02   19   12   18   18
  0.14043680793E-02   19   16   19   12
  0.10743146786E-03   19   17   19   12
  0.25011862338E-03   19   18   19   12
  0.39041753391E-02   19   19   19   12
  0.17392582799E-03   20   16   19   12
 -0.78573999738E-03   20   17   19   12
 -0.16402264967E-03   20   18   19   12
 -0.28158606918E-03   20   19   19   12
  0.36507966010E-02   20   20   19   12
 -0.56098275608E-05   19   12   16   11
  0.54483000515E-05   19   12   17   11
  0.72389250472E-05   19   12   18   11
  0.14984541135E-05   19   12   19   11
 -0.20947886093E-05   20   11   19   12
  0.21433028575E-02   19   12   11   11
  0.87199812873E-04   19   12   16   12
 -0.10902964008E-05   19   12   17   12
 -0.86353907349E-06   19   12   18   12
  0.19572033500E-03   19   12   19   12
 -0.40483256425E-02   20   12   16   16
  0.13775637282E-04   20   12   17   16
 -0.41935999092E-02   20   12   17   17
 -0.45922156301E-03   20   12   18   16
  0.75632341048E-04   20   12   18   17
 -0.40137097959E-02   20   12   18   18
  0.16217548978E-03   20   12   19   16
  0.49066903601E-03   20   12   19   17
  0.10128822917E-03   20   12   19   18
 -0.38839436218E-02   20   12   19   19
  0.11580276328E-02   20   16   20   12
 -0.31929349707E-04   20   17   20   12
  0.58166989123E-05   20   18   20   12
  0.97659359518E-04   20   19   20   12
 -0.45057465310E-02   20   20   20   12
  0.23752447072E-04   20   12   16   11
 -0.22956665854E-04   20   12   17   11
 -0.10323544945E-04   20   12   18   11
 -0.17245448301E-05   20   12   19   11
  0.21615945493E-04   20   12   20   11
 -0.41690020648E-02   20   12   11   11
 -0.10359668440E-03   20   12   16   12
  0.41210317594E-04   20   12   17   12
 -0.26677157865E-04   20   12   18   12
 -0.61246509814E-04   20   12   19   12
  0.20376885554E-03   20   12   20   12
  0.27880000365E-02   16   16   12   11
 -0.72092407398E-05   17   16   12   11
  0.23877104943E-02   17   17   12   11
  0.32555788712E-04   18   16   12   11
 -0.44349031136E-04   18   17   12   11
  0.23143884115E-02   18   18   12   11
  0.77595192936E-06   19   16   12   11
 -0.69672711572E-04   19   17   12   11
  0.11985556289E-04   19   18   12   11
  0.23402696764E-02   19   19   12   11
 -0.24981497882E-03   20   16   12   11
 -0.22866592999E-04   20   17   12   11
  0.29270877382E-04   20   18   12   11
 -0.12698858707E-04   20   19   12   11
  0.25813300674E-02   20   20   12   11
 -0.92235587702E-03   16   11   12   11
 -0.43396916806E-04   17   11   12   11
  0.97688536499E-04   18   11   12   11
  0.66901413343E-04   19   11   12   11
 -0.20586842878E-03   20   11   12   11
 -0.11312982063E-01   12   11   11   11
 -0.43406756736E-03   16   12   12   11
  0.13171191616E-03   17   12   12   11
  0.84534269775E-04   18   12   12   11
  0.83626822275E-04   19   12   12   11
 -0.35879195814E-03   20   12   12   11
  0.43365290567E-01   12   11   12   11
  0.20223616269   16   16   12   12
 -0.20206742789E-02   17   16   12   12
  0.19665328160   17   17   12   12
  0.26052598123E-03   18   16   12   12
  0.73336596299E-03   18   17   12   12
  0.19375461758   18   18   12   12
  0.19859727851E-02   19   16   12   12
 -0.73467660274E-03   19   17   12   12
 -0.14068998796E-02   19   18   12   12
  0.19381214347   19   19   12   12
 -0.52311689122E-02   20   16   12   12
 -0.69331840272E-04   20   17   12   12
 -0.75880124736E-03   20   18   12   12
 -0.14845107160E-02   20   19   12   12
  0.19659038900   20   20   12   12
 -0.12783589895E-02   16   11   12   12
  0.32958818263E-02   17   11   12   12
  0.24143592590E-02   18   11   12   12
 -0.77211085834E-03   19   11   12   12
 -0.47943192159E-02   20   11   12   12
  0.82416597717   12   12   11   11
 -0.17988329259E-01   16   12   12   12
 -0.35275949472E-03   17   12   12   12
  0.13380498762E-02   18   12   12   12
  0.25229719173E-02   19   12   12   12
 -0.46876106168E-02   20   12   12   12
  0.63468440068E-02   12   12   12   11
  0.87392755762   12   12   12   12
  0.12998450514E-01   16   16   16   13
 -0.81204555453E-04   17   16   16   13
  0.12036909270E-01   17   17   16   13
  0.15588007122E-03   18   16   16   13
 -0.33392513510E-04   18   17   16   13
  0.12014636316E-01   18   18   16   13
  0.79299044372E-04   19   16   16   13
  0.22555733113E-04   19   17   16   13
 -0.58175181131E-04   19   18   16   13
  0.11943433977E-01   19   19   16   13
  0.14898499421E-03   20   16   16   13
 -0.11611095116E-03   20   17   16   13
  0.28711152458E-03   20   18   16   13
 -0.64999147555E-04   20   19   16   13
  0.12112230894E-01   20   20   16   13
 -0.69029382466E-05   16   13   16   11
 -0.74675068100E-04   17   11   16   13
 -0.49445309573E-04   18   11   16   13
  0.15361160079E-04   19   11   16   13
  0.10412856299E-03   20   11   16   13
 -0.78312773043E-02   16   13   11   11
  0.83833872759E-03   16   13   16   12
 -0.98322593691E-05   17   12   16   13
  0.33139929083E-04   18   12   16   13
  0.44006338854E-04   19   12   16   13
 -0.38756676104E-04   20   12   16   13
  0.16182939831E-03   16   13   12   11
 -0.83468940624E-02   16   13   12   12
  0.46630355535E-03   16   13   16   13
 -0.26464805448E-02   17   13   16   16
  0.74527689411E-03   17   16   17   13
 -0.31858252652E-02   17   17   17   13
 -0.88154395890E-04   18   16   17   13
  0.57371121621E-04   18   17   17   13
 -0.27848757565E-02   18   18   17   13
 -0.10978651536E-03   19   16   17   13
  0.15034150301E-03   19   17   17   13
  0.28272500619E-03   19   18   17   13
 -0.29452596193E-02   19   19   17   13
  0.13509941512E-04   20   16   17   13
  0.15578723417E-03   20   17   17   13
  0.16974046006E-03   20   18   17   13
  0.12358545455E-03   20   19   17   13
 -0.27723543735E-02   20   20   17   13
 -0.28166597858E-05   17   13   16   11
 -0.16077739110E-05   17   13   17   11
 -0.13046836003E-05   18   11   17   13
  0.21082922326E-06   19   11   17   13
  0.17997168273E-04   20   11   17   13
 -0.30842715422E-02   17   13   11   11
 -0.44638953779E-04   17   13   16   12
  0.70511972169E-04   17   13   17   12
 -0.15379179684E-04   18   12   17   13
 -0.29086408602E-04   19   12   17   13
  0.63724686988E-04   20   12   17   13
 -0.56115862836E-05   17   13   12   11
 -0.33510074937E-02   17   13   12   12
 -0.73393981939E-05   17   13   16   13
  0.96322095226E-04   17   13   17   13
  0.18883693183E-02   18   13   16   16
  0.69295210977E-04   18   13   17   16
  0.19656080501E-02   18   13   17   17
  0.64732323684E-03   18   16   18   13
 -0.17100886119E-03   18   17   18   13
  0.20233053488E-02   18   18   18   13
  0.22707475872E-04   19   16   18   13
 -0.27303670481E-03   19   17   18   13
  0.15911593412E-03   19   18   18   13
  0.17229417942E-02   19   19   18   13
 -0.21880197782E-03   20   16   18   13
 -0.91859931491E-04   20   17   18   13
  0.65125528159E-04   20   18   18   13
  0.29950340256E-04   20   19   18   13
  0.19766052102E-02   20   20   18   13
 -0.20662502365E-05   18   13   16   11
 -0.13804532894E-05   18   13   17   11
 -0.25862472068E-05   18   13   18   11
 -0.28253229465E-05   19   11   18   13
  0.46305162722E-05   20   11   18   13
  0.42733024211E-03   18   13   11   11
  0.60248441167E-04   18   13   16   12
  0.72158340496E-05   18   13   17   12
  0.87911297277E-04   18   13   18   12
 -0.20632241259E-04   19   12   18   13
 -0.81441782324E-05   20   12   18   13
  0.41417627315E-04   18   13   12   11
  0.54919169658E-03   18   13   12   12
  0.30710292040E-04   18   13   16   13
 -0.45008314403E-05   18   13   17   13
  0.88864391978E-04   18   13   18   13
  0.26076068337E-02   19   13   16   16
 -0.60446244992E-04   19   13   17   16
  0.26222585391E-02   19   13   17   17
  0.12853495909E-04   19   13   18   16
 -0.88539233982E-04   19   13   18   17
  0.25609345527E-02   19   13   18   18
  0.59269372413E-03   19   16   19   13
 -0.10169092306E-03   19   17   19   13
  0.18836861435E-03   19   18   19   13
  0.28720714145E-02   19   19   19   13
  0.70465140504E-04   20   16   19   13
 -0.32064733575E-03   20   17   19   13
 -0.84291432800E-04   20   18   19   13
  0.15892788115E-04   20   19   19   13
  0.27496794095E-02   20   20   19   13
  0.14146930548E-05   19   13   16   11
  0.19556374358E-05   19   13   17   11
 -0.26802471609E-05   19   13   18   11
  0.48216982225E-05   19   13   19   11
 -0.43787307247E-05   20   11   19   13
  0.15067084411E-02   19   13   11   11
  0.71969564929E-04   19   13   16   12
  0.92171644563E-07   19   13   17   12
  0.20798824933E-05   19   13   18   12
  0.85008124015E-04   19   13   19   12
 -0.39240109331E-04   20   12   19   13
 -0.28657739904E-04   19   13   12   11
  0.15609588975E-02   19   13   12   12
  0.21811142426E-04   19   13   16   13
 -0.21791632212E-04   19   13   17   13
 -0.80936238499E-05   19   13   18   13
  0.77203480200E-04   19   13   19   13
  0.15896125651E-02   20   13   16   16
  0.26321909537E-04   20   13   17   16
  0.14558027943E-02   20   13   17   17
 -0.17514298187E-03   20   13   18   16
  0.22687555411E-04   20   13   18   17
  0.14726639952E-02   20   13   18   18
  0.12232243234E-03   20   13   19   16
  0.20205229069E-03   20   13   19   17
  0.15485492573E-03   20   13   19   18
  0.16286344768E-02   20   13   19   19
  0.59704675674E-03   20   16   20   13
 -0.16697336665E-03   20   17   20   13
  0.48621316924E-04   20   18   20   13
  0.80090974619E-04   20   19   20   13
  0.16025850773E-02   20   20   20   13
  0.38114060182E-05   20   13   16   11
  0.75866430946E-05   20   13   17   11
  0.25922386644E-05   20   13   18   11
 -0.26041581282E-05   20   13   19   11
 -0.34244903025E-05   20   13   20   11
  0.20227967259E-02   20   13   11   11
 -0.15698508298E-05   20   13   16   12
  0.19547931269E-04   20   13   17   12
  0.55897622365E-05   20   13   18   12
  0.37466814958E-04   20   13   19   12
  0.19001599923E-04   20   13   20   12
  0.21445856417E-04   20   13   12   11
  0.19083776407E-02   20   13   12   12
 -0.73909265654E-06   20   13   16   13
  0.42984755756E-06   20   13   17   13
 -0.13748861525E-04   20   13   18   13
  0.11926362282E-04   20   13   19   13
  0.75115628515E-04   20   13   20   13
 -0.19230451307E-02   16   16   13   11
  0.88827839733E-04   17   16   13   11
 -0.17135548439E-02   17   17   13   11
 -0.52743165215E-04   18   16   13   11
  0.15947374392E-04   18   17   13   11
 -0.16152224146E-02   18   18   13   11
 -0.77313717835E-04   19   16   13   11
  0.56863443062E-04   19   17   13   11
  0.16365460360E-04   19   18   13   11
 -0.16172548688E-02   19   19   13   11
  0.14453505132E-03   20   16   13   11
  0.64740381636E-04   20   17   13   11
  0.30956284249E-04   20   18   13   11
  0.23008425379E-04   20   19   13   11
 -0.16829647331E-02   20   20   13   11
 -0.94245987966E-04   16   11   13   11
 -0.42205044110E-04   17   11   13   11
 -0.55884623052E-05   18   11   13   11
  0.33314323554E-04   19   11   13   11
  0.13567599828E-03   20   11   13   11
 -0.40237904231E-02   13   11   11   11
  0.16513391970E-03   16   12   13   11
  0.22046597674E-04   17   12   13   11
 -0.27645309254E-04   18   12   13   11
 -0.19969559271E-04   19   12   13   11
  0.51391750607E-04   20   12   13   11
 -0.64008721416E-02   13   11   12   11
 -0.34624222512E-02   13   11   12   12
  0.67626846231E-04   16   13   13   11
  0.13906486333E-03   17   13   13   11
  0.11065604283E-03   18   13   13   11
 -0.35685225739E-04   19   13   13   11
 -0.16583631859E-03   20   13   13   11
  0.18396952385E-01   13   11   13   11
  0.26700927312E-02   16   16   13   12
 -0.89052852451E-04   17   16   13   12
  0.25081391600E-02   17   17   13   12
  0.80493109999E-04   18   16   13   12
  0.54892573887E-05   18   17   13   12
  0.24262370353E-02   18   18   13   12
  0.43083923768E-04   19   16   13   12
  0.14838852655E-04   19   17   13   12
 -0.84307027708E-04   19   18   13   12
  0.22670888765E-02   19   19   13   12
 -0.70288604246E-04   20   16   13   12
  0.15208515919E-04   20   17   13   12
  0.29624581628E-04   20   18   13   12
 -0.29982777613E-04   20   19   13   12
  0.22355368190E-02   20   20   13   12
  0.14572787099E-03   16   11   13   12
 -0.48305530881E-04   17   11   13   12
 -0.42791400410E-04   18   11   13   12
  0.50221905848E-04   19   11   13   12
  0.37066411791E-04   20   11   13   12
 -0.96336117011E-02   13   12   11   11
 -0.34386893454E-03   16   12   13   12
 -0.16798978468E-03   17   12   13   12
 -0.22896062943E-04   18   12   13   12
  0.91457278818E-04   19   12   13   12
  0.77497566503E-04   20   12   13   12
 -0.21540755486E-02   13   12   12   11
  0.18227030669E-02   13   12   12   12
 -0.81029665581E-03   16   13   13   12
 -0.19291482020E-04   17   13   13   12
  0.55243646663E-04   18   13   13   12
  0.12879381427E-03   19   13   13   12
 -0.22491533620E-03   20   13   13   12
 -0.27553304473E-03   13   12   13   11
  0.32673904183E-01   13   12   13   12
  0.19928736365   16   16   13   13
 -0.21425269282E-02   17   16   13   13
  0.19434376184   17   17   13   13
  0.24703793789E-03   18   16   13   13
  0.77106339742E-03   18   17   13   13
  0.19139249216   18   18   13   13
  0.21807234119E-02   19   16   13   13
 -0.63143298677E-03   19   17   13   13
 -0.14084063227E-02   19   18   13   13
  0.19141483950   19   19   13   13
 -0.48517556988E-02   20   16   13   13
 -0.19485987240E-03   20   17   13   13
 -0.93770906010E-03   20   18   13   13
 -0.15201279276E-02   20   19   13   13
  0.19382652719   20   20   13   13
 -0.87176752729E-03   16   11   13   13
  0.32872934779E-02   17   11   13   13
  0.21696334265E-02   18   11   13   13
 -0.66781622208E-03   19   11   13   13
 -0.45233295252E-02   20   11   13   13
  0.79205809380   13   13   11   11
 -0.16537183048E-01   16   12   13   13
 -0.31817928391E-03   17   12   13   13
  0.11848046924E-02   18   12   13   13
  0.23466862812E-02   19   12   13   13
 -0.43808322423E-02   20   12   13   13
 -0.62545142744E-03   13   13   12   11
  0.82100943403   13   13   12   12
 -0.95340183411E-02   16   13   13   13
 -0.37466143154E-02   17   13   13   13
  0.56629036794E-03   18   13   13   13
  0.17412260111E-02   19   13   13   13
  0.21080055067E-02   20   13   13   13
  0.23928996521E-02   13   13   13   11
  0.18747625712E-02   13   13   13   12
  0.89936201954   13   13   13   13
  0.16852306360E-02   16   16   16   14
  0.12323621177E-04   17   16   16   14
  0.16941844620E-02   17   17   16   14
 -0.45448455875E-04   18   16   16   14
 -0.15261822384E-06   18   17   16   14
  0.16717307057E-02   18   18   16   14
  0.12058723819E-03   19   16   16   14
  0.58069396993E-04   19   17   16   14
  0.37329389352E-04   19   18   16   14
  0.16803548498E-02   19   19   16   14
  0.48227054949E-05   20   16   16   14
 -0.63960686284E-04   20   17   16   14
  0.40002008648E-05   20   18   16   14
 -0.74515904334E-05   20   19   16   14
  0.15692754822E-02   20   20   16   14
  0.33689404355E-05   16   14   16   11
 -0.88754614879E-05   17   11   16   14
 -0.64174879890E-05   18   11   16   14
  0.61711882770E-05   19   11   16   14
  0.10054724128E-04   20   11   16   14
 -0.10645250099E-02   16   14   11   11
  0.12639121876E-03   16   14   16   12
 -0.54025276039E-05   17   12   16   14
 -0.13247346911E-04   18   12   16   14
  0.18783985658E-04   19   12   16   14
 -0.35154714799E-05   20   12   16   14
 -0.80942845571E-04   16   14   12   11
 -0.16883693249E-02   16   14   12   12
  0.45871001753E-04   16   14   16   13
 -0.33428824507E-05   17   13   16   14
 -0.10231544557E-04   18   13   16   14
  0.70219890185E-05   19   13   16   14
  0.40100375552E-05   20   13   16   14
 -0.15194074173E-04   16   14   13   11
  0.26604770501E-04   16   14   13   12
 -0.19272417564E-02   16   14   13   13
  0.64726103507E-04   16   14   16   14
  0.40082828479E-04   17   14   16   16
  0.13649028100E-03   17   16   17   14
 -0.10758701581E-04   17   17   17   14
 -0.51833829278E-04   18   16   17   14
 -0.47187743314E-04   18   17   17   14
  0.61158146995E-04   18   18   17   14
 -0.21614353959E-04   19   16   17   14
  0.89493370784E-04   19   17   17   14
  0.83193946366E-04   19   18   17   14
  0.72901920390E-05   19   19   17   14
  0.53941376255E-04   20   16   17   14
 -0.38594738465E-04   20   17   17   14
  0.14866591882E-04   20   18   17   14
 -0.32849056347E-04   20   19   17   14
 -0.45291678976E-05   20   20   17   14
  0.38951334104E-05   17   14   16   11
 -0.81215421878E-05   17   14   17   11
 -0.76447242289E-05   18   11   17   14
 -0.33986034294E-05   19   11   17   14
  0.51364067254E-05   20   11   17   14
 -0.77374448078E-03   17   14   11   11
  0.18685182052E-04   17   14   16   12
  0.62738547655E-05   17   14   17   12
  0.26333363328E-04   18   12   17   14
 -0.37743423309E-04   19   12   17   14
  0.23391625898E-04   20   12   17   14
  0.31705624559E-04   17   14   12   11
 -0.74099897819E-03   17   14   12   12
  0.90252532633E-05   17   14   16   13
 -0.72672737023E-06   17   14   17   13
  0.35562988724E-04   18   13   17   14
 -0.22456820069E-04   19   13   17   14
 -0.11091243549E-04   20   13   17   14
 -0.22628826510E-04   17   14   13   11
  0.41318659696E-04   17   14   13   12
 -0.73092028132E-03   17   14   13   13
 -0.68281198816E-05   17   14   16   14
  0.83218720933E-04   17   14   17   14
 -0.19111924492E-02   18   14   16   16
  0.45530455776E-04   18   14   17   16
 -0.21185095433E-02   18   14   17   17
  0.86120389348E-04   18   16   18   14
 -0.13258505822E-04   18   17   18   14
 -0.21283466649E-02   18   18   18   14
  0.93940055752E-05   19   16   18   14
 -0.31453304587E-04   19   17   18   14
  0.77210200613E-04   19   18   18   14
 -0.19614199107E-02   19   19   18   14
  0.14052396911E-05   20   16   18   14
 -0.13797777833E-04   20   17   18   14
  0.38278341105E-04   20   18   18   14
  0.45602904044E-05   20   19   18   14
 -0.19303502188E-02   20   20   18   14
  0.11060437039E-05   18   14   16   11
 -0.72131660569E-05   18   14   17   11
 -0.93256819649E-05   18   14   18   11
 -0.72605209109E-07   19   11   18   14
  0.98814119762E-05   20   11   18   14
 -0.23973928405E-02   18   14   11   11
 -0.66949094844E-05   18   14   16   12
 -0.62578676490E-05   18   14   17   12
 -0.23476148646E-04   18   14   18   12
 -0.32207790350E-04   19   12   18   14
  0.23510767676E-04   20   12   18   14
  0.36875972341E-04   18   14   12   11
 -0.25013401073E-02   18   14   12   12
 -0.12546867480E-05   18   14   16   13
  0.20616509992E-04   18   14   17   13
 -0.10198148180E-04   18   14   18   13
 -0.15464071433E-04   19   13   18   14
 -0.29955504792E-04   20   13   18   14
  0.34461877717E-05   18   14   13   11
 -0.34846027083E-04   18   14   13   12
 -0.24514616883E-02   18   14   13   13
 -0.55114368626E-05   18   14   16   14
  0.12601622032E-04   18   14   17   14
  0.71312493561E-04   18   14   18   14
  0.19636095194E-02   19   14   16   16
 -0.11633583370E-03   19   14   17   16
  0.18893189870E-02   19   14   17   17
 -0.12834730290E-04   19   14   18   16
  0.64339171366E-05   19   14   18   17
  0.18009315312E-02   19   14   18   18
  0.10425805507E-03   19   16   19   14
  0.11296163898E-04   19   17   19   14
 -0.88864453562E-04   19   18   19   14
  0.19990028496E-02   19   19   19   14
  0.24017765440E-04   20   16   19   14
 -0.79959970231E-04   20   17   19   14
 -0.24844942364E-04   20   18   19   14
 -0.70775805291E-04   20   19   19   14
  0.19139696549E-02   20   20   19   14
  0.74163436461E-06   19   14   16   11
  0.39671915194E-05   19   14   17   11
  0.41765904431E-05   19   14   18   11
  0.25834906044E-05   19   14   19   11
 -0.12798853063E-04   20   11   19   14
  0.25625026109E-02   19   14   11   11
 -0.13327075635E-05   19   14   16   12
  0.27393105454E-05   19   14   17   12
  0.19459566949E-04   19   14   18   12
  0.51755786211E-04   19   14   19   12
 -0.32510522531E-04   20   12   19   14
 -0.20222284539E-04   19   14   12   11
  0.27026550850E-02   19   14   12   12
 -0.46262784580E-05   19   14   16   13
 -0.25564534863E-04   19   14   17   13
 -0.15439497954E-05   19   14   18   13
  0.26383576873E-04   19   14   19   13
  0.30107789325E-04   20   13   19   14
 -0.33076678238E-05   19   14   13   11
  0.33069106471E-04   19   14   13   12
  0.28018799707E-02   19   14   13   13
 -0.87902540417E-05   19   14   16   14
 -0.88982154142E-05   19   14   17   14
 -0.47195489104E-04   19   14   18   14
  0.75283675981E-04   19   14   19   14
 -0.91487811034E-03   20   14   16   16
  0.23553037892E-04   20   14   17   16
 -0.68615389439E-03   20   14   17   17
 -0.69539234395E-04   20   14   18   16
  0.26966141787E-04   20   14   18   17
 -0.65755797947E-03   20   14   18   18
 -0.22639479908E-04   20   14   19   16
 -0.66694771544E-05   20   14   19   17
  0.33523873828E-04   20   14   19   18
 -0.63039332211E-03   20   14   19   19
  0.88912040352E-04   20   16   20   14
  0.50196667194E-04   20   17   20   14
 -0.19143858535E-03   20   18   20   14
  0.75360028131E-04   20   19   20   14
 -0.79959476216E-03   20   20   20   14
  0.27624551954E-05   20   14   16   11
 -0.74656555418E-05   20   14   17   11
 -0.81443573032E-05   20   14   18   11
 -0.45236401274E-05   20   14   19   11
  0.14376953446E-04   20   14   20   11
 -0.14935387519E-02   20   14   11   11
  0.17221904840E-04   20   14   16   12
  0.13792794284E-05   20   14   17   12
  0.64406322532E-05   20   14   18   12
 -0.44640920744E-04   20   14   19   12
  0.37334915319E-04   20   14   20   12
 -0.38066458266E-04   20   14   12   11
 -0.16719913568E-02   20   14   12   12
  0.16790148453E-04   20   14   16   13
  0.12165921982E-04   20   14   17   13
  0.12027430479E-04   20   14   18   13
 -0.22124563701E-04   20   14   19   13
 -0.14908019933E-04   20   14   20   13
 -0.21313947719E-04   20   14   13   11
 -0.49515089218E-04   20   14   13   12
 -0.20481235972E-02   20   14   13   13
 -0.27547374086E-05   20   14   16   14
  0.45668844194E-04   20   14   17   14
  0.21149121349E-04   20   14   18   14
 -0.28691827840E-04   20   14   19   14
  0.71537767241E-04   20   14   20   14
 -0.10109180529E-02   16   16   14   11
 -0.63370222037E-05   17   16   14   11
 -0.79684151491E-03   17   17   14   11
 -0.22732961493E-04   18   16   14   11
  0.42214555322E-05   18   17   14   11
 -0.78962051771E-03   18   18   14   11
  0.19948002068E-04   19   16   14   11
  0.51522422233E-04   19   17   14   11
  0.19694215442E-05   19   18   14   11
 -0.80781886431E-03   19   19   14   11
  0.13396769702E-03   20   16   14   11
 -0.13820790099E-04   20   17   14   11
 -0.23508288379E-04   20   18   14   11
  0.42665880858E-05   20   19   14   11
 -0.91729201803E-03   20   20   14   11
  0.23868226500E-03   16   11   14   11
 -0.48654691276E-04   17   11   14   11
 -0.17150335994E-03   18   11   14   11
  0.10854507312E-03   19   11   14   11
  0.19919193544E-03   20   11   14   11
 -0.24045988098E-01   14   11   11   11
  0.42423460293E-03   16   12   14   11
 -0.17204262658E-04   17   12   14   11
 -0.53192998938E-04   18   12   14   11
 -0.20175207579E-04   19   12   14   11
  0.11646441880E-03   20   12   14   11
 -0.89949918390E-02   14   11   12   11
 -0.13223933487E-01   14   11   12   12
 -0.23326987165E-03   16   13   14   11
 -0.35350873299E-04   17   13   14   11
  0.18783168704E-05   18   13   14   11
  0.27980371945E-04   19   13   14   11
  0.50298119165E-05   20   13   14   11
  0.39430543546E-02   14   11   13   11
  0.27595877354E-02   14   11   13   12
  0.94338455785E-02   14   11   13   13
 -0.57029007616E-04   16   14   14   11
  0.11918598174E-03   17   14   14   11
  0.92513337224E-04   18   14   14   11
  0.13934297488E-04   19   14   14   11
 -0.25793866522E-03   20   14   14   11
  0.26077781982E-01   14   11   14   11
  0.46959085299E-03   16   16   14   12
 -0.74814768567E-04   17   16   14   12
  0.45123404260E-03   17   17   14   12
 -0.23116934278E-04   18   16   14   12
 -0.42008053224E-05   18   17   14   12
  0.40444787607E-03   18   18   14   12
  0.58965458726E-04   19   16   14   12
 -0.80133466287E-05   19   17   14   12
 -0.10987276831E-04   19   18   14   12
  0.57187122225E-03   19   19   14   12
 -0.18639586080E-04   20   16   14   12
 -0.54270004071E-06   20   17   14   12
 -0.26268091337E-04   20   18   14   12
 -0.41222643455E-04   20   19   14   12
  0.57334812674E-03   20   20   14   12
 -0.15232331382E-03   16   11   14   12
 -0.52264173679E-04   17   11   14   12
 -0.65189903520E-04   18   11   14   12
  0.53341506632E-04   19   11   14   12
  0.46263289191E-04   20   11   14   12
 -0.18383538883E-01   14   12   11   11
 -0.17135840146E-03   16   12   14   12
 -0.12854110329E-04   17   12   14   12
 -0.52713397486E-04   18   12   14   12
  0.10984462437E-03   19   12   14   12
 -0.15177212188E-03   20   12   14   12
  0.12452277961E-01   14   12   12   11
 -0.82974917820E-04   14   12   12   12
 -0.79076795903E-04   16   13   14   12
 -0.67380440085E-04   17   13   14   12
  0.62775387965E-04   18   13   14   12
 -0.13707188224E-04   19   13   14   12
  0.44506561871E-05   20   13   14   12
 -0.13227117372E-02   14   12   13   11
  0.12165476657E-02   14   12   13   12
  0.76077559031E-02   14   12   13   13
 -0.59376369817E-03   16   14   14   12
  0.58410481240E-05   17   14   14   12
  0.51544891299E-04   18   14   14   12
  0.11784637718E-03   19   14   14   12
 -0.23543345340E-03   20   14   14   12
  0.63814130074E-03   14   12   14   11
  0.27597072077E-01   14   12   14   12
 -0.62881064539E-03   16   16   14   13
 -0.33440431587E-04   17   16   14   13
 -0.48362244607E-03   17   17   14   13
 -0.36991454392E-04   18   16   14   13
  0.21201599026E-04   18   17   14   13
 -0.49198319443E-03   18   18   14   13
  0.25678124839E-04   19   16   14   13
 -0.29678520130E-04   19   17   14   13
 -0.28687463298E-05   19   18   14   13
 -0.34023621039E-03   19   19   14   13
  0.37736533819E-04   20   16   14   13
  0.14489714198E-04   20   17   14   13
 -0.74512360532E-04   20   18   14   13
  0.77739948753E-05   20   19   14   13
 -0.40816293008E-03   20   20   14   13
  0.12450122953E-03   16   11   14   13
  0.56888562916E-05   17   11   14   13
 -0.18589217095E-05   18   11   14   13
 -0.35116079985E-04   19   11   14   13
  0.20086798308E-04   20   11   14   13
  0.58350476834E-02   14   13   11   11
  0.16146451239E-03   16   12   14   13
 -0.45671159212E-05   17   12   14   13
  0.14698382594E-04   18   12   14   13
 -0.58550527096E-04   19   12   14   13
  0.76079362653E-04   20   12   14   13
 -0.69855398349E-02   14   13   12   11
 -0.29980637595E-02   14   13   12   12
 -0.16160742785E-04   16   13   14   13
 -0.28994523790E-04   17   13   14   13
 -0.11973358404E-03   18   13   14   13
  0.71022914019E-04   19   13   14   13
  0.66793204828E-05   20   13   14   13
  0.24093161882E-03   14   13   13   11
 -0.39717324450E-02   14   13   13   12
 -0.58260449492E-03   14   13   13   13
 -0.22536431514E-03   16   14   14   13
 -0.11659681230E-03   17   14   14   13
  0.10042872913E-04   18   14   14   13
  0.34726249872E-04   19   14   14   13
  0.88455644176E-04   20   14   14   13
  0.15892207919E-02   14   13   14   11
 -0.42296453040E-02   14   13   14   12
  0.23300246740E-01   14   13   14   13
  0.19669280216   16   16   14   14
 -0.20272536017E-02   17   16   14   14
  0.19189334210   17   17   14   14
  0.20719596387E-03   18   16   14   14
  0.78722201061E-03   18   17   14   14
  0.18910304895   18   18   14   14
  0.20377791915E-02   19   16   14   14
 -0.57398745666E-03   19   17   14   14
 -0.14655289956E-02   19   18   14   14
  0.18907987358   19   19   14   14
 -0.47525057020E-02   20   16   14   14
 -0.74742272323E-04   20   17   14   14
 -0.85350320358E-03   20   18   14   14
 -0.14852620382E-02   20   19   14   14
  0.19137335144   20   20   14   14
 -0.70396439544E-03   16   11   14   14
  0.32217060523E-02   17   11   14   14
  0.21738626429E-02   18   11   14   14
 -0.69993961898E-03   19   11   14   14
 -0.44726265001E-02   20   11   14   14
  0.78909953074   14   14   11   11
 -0.16457202687E-01   16   12   14   14
 -0.39210421274E-03   17   12   14   14
  0.11187114286E-02   18   12   14   14
  0.22819051629E-02   19   12   14   14
 -0.42073716936E-02   20   12   14   14
 -0.11201658924E-01   14   14   12   11
  0.81647013437   14   14   12   12
 -0.89354008272E-02   16   13   14   14
 -0.33733877140E-02   17   13   14   14
  0.52892801618E-03   18   13   14   14
  0.16330844113E-02   19   13   14   14
  0.18502938207E-02   20   13   14   14
  0.31427229343E-02   14   14   13   11
  0.10459627043E-01   14   14   13   12
  0.83777258950   14   14   13   13
 -0.18700197279E-02   16   14   14   14
 -0.75302509059E-03   17   14   14   14
 -0.25670989970E-02   18   14   14   14
  0.28268700774E-02   19   14   14   14
 -0.19527074452E-02   20   14   14   14
  0.63081707781E-02   14   14   14   11
 -0.49967648611E-03   14   14   14   12
 -0.55046739284E-03   14   14   14   13
  0.87049384226   14   14   14   14
  0.11541836492E-02   16   16   16   15
 -0.31020508748E-04   17   16   16   15
  0.11315016545E-02   17   17   16   15
 -0.52205077229E-04   18   16   16   15
 -0.52565050047E-05   18   17   16   15
  0.11414092745E-02   18   18   16   15
  0.61127804472E-04   19   16   16   15
  0.90178221768E-05   19   17   16   15
  0.11683860933E-04   19   18   16   15
  0.12085844623E-02   19   19   16   15
  0.40118593990E-04   20   16   16   15
 -0.19053929249E-04   20   17   16   15
 -0.18673780960E-06   20   18   16   15
 -0.21136659878E-04   20   19   16   15
  0.11768534039E-02   20   20   16   15
 -0.55014255302E-05   16   15   16   11
 -0.44490331986E-05   17   11   16   15
 -0.24965392550E-05   18   11   16   15
  0.11700033534E-05   19   11   16   15
  0.35258086492E-05   20   11   16   15
 -0.54846454853E-03   16   15   11   11
  0.39134939608E-04   16   15   16   12
 -0.10581776033E-04   17   12   16   15
  0.55957863616E-06   18   12   16   15
  0.10985527459E-04   19   12   16   15
 -0.71815916313E-05   20   12   16   15
  0.37708750088E-03   16   15   12   11
 -0.12139634198E-03   16   15   12   12
  0.19089773449E-04   16   15   16   13
 -0.87564881806E-05   17   13   16   15
 -0.74991080219E-07   18   13   16   15
  0.63358276242E-05   19   13   16   15
  0.50088072245E-05   20   13   16   15
 -0.17186151316E-03   16   15   13   11
  0.25564444088E-05   16   15   13   12
 -0.27373095227E-03   16   15   13   13
  0.96670388839E-05   16   15   16   14
  0.79228108077E-06   17   14   16   15
 -0.45191591995E-05   18   14   16   15
  0.14151616883E-05   19   14   16   15
 -0.13546308321E-05   20   14   16   15
 -0.13272344733E-03   16   15   14   11
  0.14967244314E-03   16   15   14   12
 -0.13202455539E-04   16   15   14   13
 -0.39695603975E-03   16   15   14   14
  0.43102452508E-04   16   15   16   15
  0.40969040379E-04   17   15   16   16
  0.90006180483E-04   17   16   17   15
  0.19058768432E-04   17   17   17   15
 -0.24845168097E-04   18   16   17   15
 -0.22016118298E-04   18   17   17   15
  0.58544609497E-04   18   18   17   15
 -0.50078135317E-04   19   16   17   15
  0.17062311367E-04   19   17   17   15
  0.38064705567E-04   19   18   17   15
  0.11150432257E-04   19   19   17   15
  0.16434215727E-04   20   16   17   15
  0.81530514152E-04   20   17   17   15
  0.15634912616E-04   20   18   17   15
 -0.28099810705E-05   20   19   17   15
  0.22388420027E-04   20   20   17   15
 -0.56061855300E-05   17   15   16   11
  0.96707786845E-06   17   15   17   11
  0.11723446545E-04   18   11   17   15
 -0.63212580383E-05   19   11   17   15
 -0.14533404067E-04   20   11   17   15
  0.16838943026E-02   17   15   11   11
 -0.48935763884E-04   17   15   16   12
  0.90703842502E-05   17   15   17   12
  0.81446705697E-05   18   12   17   15
  0.61762329576E-05   19   12   17   15
 -0.54452217951E-05   20   12   17   15
  0.10629022081E-03   17   15   12   11
  0.16904053840E-02   17   15   12   12
 -0.17240477698E-04   17   15   16   13
 -0.36100605421E-05   17   15   17   13
  0.87352646067E-06   18   13   17   15
 -0.17862583933E-05   19   13   17   15
  0.11171626167E-04   20   13   17   15
 -0.31377644391E-04   17   15   13   11
 -0.72103092939E-04   17   15   13   12
  0.16662425402E-02   17   15   13   13
 -0.36941596170E-05   17   15   16   14
  0.61035642555E-05   17   15   17   14
 -0.75014285621E-05   18   14   17   15
  0.11294561886E-04   19   14   17   15
 -0.33228080024E-06   20   14   17   15
 -0.47962519600E-04   17   15   14   11
  0.34916035276E-04   17   15   14   12
  0.69651785182E-05   17   15   14   13
  0.15633590872E-02   17   15   14   14
  0.22493637105E-05   17   15   16   15
  0.42427802543E-04   17   15   17   15
 -0.11914329949E-02   18   15   16   16
  0.50721606041E-05   18   15   17   16
 -0.13572423039E-02   18   15   17   17
  0.76191502536E-04   18   16   18   15
 -0.95325995636E-05   18   17   18   15
 -0.13646236265E-02   18   18   18   15
  0.68943469031E-05   19   16   18   15
 -0.35822755637E-04   19   17   18   15
 -0.56026027841E-05   19   18   18   15
 -0.13091430291E-02   19   19   18   15
 -0.27962573925E-04   20   16   18   15
 -0.84558543720E-06   20   17   18   15
  0.12533199742E-03   20   18   18   15
 -0.98364983702E-05   20   19   18   15
 -0.12277697529E-02   20   20   18   15
  0.51625536002E-06   18   15   16   11
  0.12974899465E-05   18   15   17   11
 -0.41268634004E-05   18   15   18   11
  0.81190614551E-07   19   11   18   15
  0.25552978562E-05   20   11   18   15
 -0.87953584607E-03   18   15   11   11
 -0.23820379003E-04   18   15   16   12
  0.18483615287E-05   18   15   17   12
  0.44359856466E-05   18   15   18   12
 -0.20096689863E-04   19   12   18   15
  0.16827233039E-04   20   12   18   15
 -0.28945324362E-04   18   15   12   11
 -0.88186063732E-03   18   15   12   12
 -0.46937888171E-05   18   15   16   13
  0.13806741983E-04   18   15   17   13
  0.54271808545E-05   18   15   18   13
 -0.12493580143E-04   19   13   18   15
 -0.11025769383E-04   20   13   18   15
  0.28651451407E-04   18   15   13   11
 -0.52512056495E-04   18   15   13   12
 -0.83026012023E-03   18   15   13   13
 -0.10696022629E-04   18   15   16   14
  0.41181771116E-05   18   15   17   14
  0.24258734276E-04   18   15   18   14
 -0.13551087030E-04   19   14   18   15
  0.10205079327E-04   20   14   18   15
  0.24432976273E-04   18   15   14   11
  0.20995215254E-04   18   15   14   12
  0.19513971063E-04   18   15   14   13
 -0.81516772892E-03   18   15   14   14
 -0.67496035504E-05   18   15   16   15
  0.24171427945E-05   18   15   17   15
  0.27945471398E-04   18   15   18   15
  0.50558544651E-03   19   15   16   16
 -0.66784504848E-04   19   15   17   16
  0.46571860079E-03   19   15   17   17
  0.13595932090E-05   19   15   18   16
 -0.74076285868E-05   19   15   18   17
  0.41826684832E-03   19   15   18   18
  0.73429463286E-04   19   16   19   15
  0.68110260247E-05   19   17   19   15
 -0.78942551530E-04   19   18   19   15
  0.48941214660E-03   19   19   19   15
 -0.34033562023E-05   20   16   19   15
 -0.48851965698E-04   20   17   19   15
 -0.14755971544E-04   20   18   19   15
  0.26569735138E-04   20   19   19   15
  0.46899939314E-03   20   20   19   15
  0.16742831521E-05   19   15   16   11
 -0.73652745517E-05   19   15   17   11
 -0.25482554327E-06   19   15   18   11
  0.17707330960E-07   19   15   19   11
  0.57088688168E-05   20   11   19   15
 -0.36941750432E-03   19   15   11   11
  0.22352131084E-04   19   15   16   12
  0.18355708423E-05   19   15   17   12
 -0.18341251347E-05   19   15   18   12
  0.19359262966E-04   19   15   19   12
  0.97862385371E-07   20   12   19   15
 -0.32968280626E-04   19   15   12   11
 -0.36092450098E-03   19   15   12   12
  0.11620139072E-04   19   15   16   13
  0.61682919694E-06   19   15   17   13
 -0.52055059201E-05   19   15   18   13
  0.14175947990E-04   19   15   19   13
  0.39148537647E-05   20   13   19   15
 -0.52351332364E-05   19   15   13   11
  0.84910786657E-04   19   15   13   12
 -0.46462465726E-03   19   15   13   13
  0.35386211193E-05   19   15   16   14
 -0.30451719889E-05   19   15   17   14
 -0.66097808591E-05   19   15   18   14
  0.61328248119E-05   19   15   19   14
 -0.44790130917E-05   20   14   19   15
  0.59512662108E-05   19   15   14   11
 -0.51429662584E-04   19   15   14   12
 -0.19733172726E-04   19   15   14   13
 -0.35796820551E-03   19   15   14   14
 -0.43094671445E-05   19   15   16   15
 -0.35188519397E-05   19   15   17   15
 -0.75782347809E-05   19   15   18   15
  0.14845518197E-04   19   15   19   15
  0.13315472328E-02   20   15   16   16
  0.17412932115E-04   20   15   17   16
  0.14435324354E-02   20   15   17   17
 -0.40700477445E-04   20   15   18   16
  0.12995855709E-05   20   15   18   17
  0.14123448534E-02   20   15   18   18
 -0.11745297084E-04   20   15   19   16
 -0.30519582489E-04   20   15   19   17
  0.44758417359E-04   20   15   19   18
  0.14917001201E-02   20   15   19   19
  0.95895018342E-04   20   16   20   15
  0.97072101082E-05   20   17   20   15
 -0.11269533986E-03   20   18   20   15
  0.33745992548E-04   20   19   20   15
  0.15731970293E-02   20   20   20   15
 -0.27844108542E-05   20   15   16   11
  0.70493413490E-05   20   15   17   11
  0.18770949233E-05   20   15   18   11
 -0.90955239927E-06   20   15   19   11
 -0.14188290488E-04   20   15   20   11
  0.24415573489E-02   20   15   11   11
  0.23937742254E-05   20   15   16   12
  0.82417018536E-05   20   15   17   12
  0.23554815603E-04   20   15   18   12
  0.15790389795E-04   20   15   19   12
 -0.18266838552E-04   20   15   20   12
 -0.71577732475E-05   20   15   12   11
  0.23229328448E-02   20   15   12   12
 -0.12260290691E-05   20   15   16   13
 -0.14733736135E-04   20   15   17   13
  0.72172566371E-05   20   15   18   13
  0.10934889308E-04   20   15   19   13
  0.24194911279E-04   20   15   20   13
 -0.19201951233E-04   20   15   13   11
 -0.33121856762E-04   20   15   13   12
  0.25034582136E-02   20   15   13   13
 -0.79621974375E-05   20   15   16   14
  0.51873975519E-05   20   15   17   14
 -0.18398891390E-04   20   15   18   14
  0.23903615870E-04   20   15   19   14
 -0.57103826343E-05   20   15   20   14
  0.15816034680E-04   20   15   14   11
  0.33223772016E-04   20   15   14   12
  0.38842513436E-04   20   15   14   13
  0.23676185649E-02   20   15   14   14
  0.21921240606E-05   20   15   16   15
  0.15084450581E-04   20   15   17   15
 -0.41501109237E-05   20   15   18   15
 -0.24689693026E-05   20   15   19   15
  0.38813565818E-04   20   15   20   15
 -0.21570066611E-02   16   16   15   11
  0.55456326287E-04   17   16   15   11
 -0.20267787003E-02   17   17   15   11
 -0.72321656806E-04   18   16   15   11
  0.27715886676E-05   18   17   15   11
 -0.19617446107E-02   18   18   15   11
 -0.55320305148E-04   19   16   15   11
 -0.28243017957E-04   19   17   15   11
  0.46621438742E-04   19   18   15   11
 -0.17743905485E-02   19   19   15   11
  0.78901451986E-04   20   16   15   11
  0.41759512385E-04   20   17   15   11
 -0.10701570819E-04   20   18   15   11
  0.27655318298E-04   20   19   15   11
 -0.17780399956E-02   20   20   15   11
 -0.79577367557E-04   16   11   15   11
  0.53579989720E-04   17   11   15   11
 -0.21642612144E-04   18   11   15   11
 -0.62848756756E-04   19   11   15   11
  0.90280897861E-04   20   11   15   11
  0.36399921289E-02   15   11   11   11
  0.30310296866E-03   16   12   15   11
  0.53403330089E-04   17   12   15   11
  0.32881864660E-05   18   12   15   11
 -0.40769962258E-04   19   12   15   11
 -0.19419090754E-04   20   12   15   11
  0.48770459063E-04   15   11   12   11
 -0.63504700524E-02   15   11   12   12
  0.28296225658E-03   16   13   15   11
 -0.45098280288E-04   17   13   15   11
 -0.56161351395E-04   18   13   15   11
 -0.74850226563E-05   19   13   15   11
  0.11690469325E-03   20   13   15   11
  0.84968005866E-03   15   11   13   11
 -0.14085067008E-01   15   11   13   12
  0.39925368981E-02   15   11   13   13
 -0.80267838041E-04   16   14   15   11
 -0.34438855039E-04   17   14   15   11
  0.40636966210E-04   18   14   15   11
  0.23696560460E-05   19   14   15   11
 -0.98406698669E-05   20   14   15   11
  0.18145606606E-02   15   11   14   11
 -0.35234484915E-03   15   11   14   12
  0.48250282414E-02   15   11   14   13
 -0.81145025008E-02   15   11   14   14
  0.18511660720E-04   16   15   15   11
  0.19526296690E-03   17   15   15   11
  0.10424264366E-03   18   15   15   11
 -0.10713237250E-03   19   15   15   11
 -0.72279112023E-04   20   15   15   11
  0.33696175025E-01   15   11   15   11
 -0.14001752525E-02   16   16   15   12
  0.93280408310E-04   17   16   15   12
 -0.11789489383E-02   17   17   15   12
 -0.79372482780E-04   18   16   15   12
  0.14507570186E-04   18   17   15   12
 -0.10704546563E-02   18   18   15   12
 -0.90942725182E-04   19   16   15   12
  0.68213238493E-04   19   17   15   12
  0.11056331438E-04   19   18   15   12
 -0.10606519038E-02   19   19   15   12
  0.14743426137E-03   20   16   15   12
  0.84958526260E-04   20   17   15   12
  0.45368047990E-04   20   18   15   12
  0.33847783264E-04   20   19   15   12
 -0.11198404258E-02   20   20   15   12
  0.38084878937E-04   16   11   15   12
  0.14869264086E-04   17   11   15   12
  0.30168841944E-04   18   11   15   12
 -0.10326107247E-04   19   11   15   12
  0.15388504500E-04   20   11   15   12
  0.38912551134E-02   15   12   11   11
  0.93523211422E-04   16   12   15   12
  0.82457909807E-04   17   12   15   12
 -0.41636714493E-04   18   12   15   12
 -0.46201592601E-04   19   12   15   12
  0.13237644906E-03   20   12   15   12
 -0.59210134967E-02   15   12   12   11
 -0.15287576131E-02   15   12   12   12
  0.17408184044E-03   16   13   15   12
  0.12495958834E-03   17   13   15   12
  0.96713039992E-04   18   13   15   12
 -0.46997302041E-04   19   13   15   12
 -0.16568329023E-03   20   13   15   12
  0.50859985518E-02   15   12   13   11
  0.43898770702E-02   15   12   13   12
 -0.69977020836E-02   15   12   13   13
  0.82455552434E-04   16   14   15   12
  0.32636507050E-04   17   14   15   12
  0.18826789584E-04   18   14   15   12
 -0.42978092835E-04   19   14   15   12
  0.55219052160E-04   20   14   15   12
  0.30381247914E-03   15   12   14   11
 -0.26719370315E-02   15   12   14   12
 -0.36877961818E-02   15   12   14   13
  0.70736330849E-03   15   12   14   14
 -0.79177684564E-03   16   15   15   12
 -0.52069803469E-04   17   15   15   12
  0.65380116852E-04   18   15   15   12
  0.12634471511E-03   19   15   15   12
 -0.26449002932E-03   20   15   15   12
 -0.62031226512E-02   15   12   15   11
  0.34519661688E-01   15   12   15   12
  0.53689145224E-04   16   16   15   13
 -0.30226265241E-04   17   16   15   13
  0.33434895643E-03   17   17   15   13
 -0.36540127758E-04   18   16   15   13
  0.47903380242E-04   18   17   15   13
  0.33933777973E-03   18   18   15   13
  0.45043563078E-04   19   16   15   13
  0.41102690749E-04   19   17   15   13
 -0.24886616764E-04   19   18   15   13
  0.37120015915E-03   19   19   15   13
  0.14561819831E-03   20   16   15   13
  0.19364521631E-04   20   17   15   13
 -0.74115690270E-04   20   18   15   13
 -0.73347409496E-05   20   19   15   13
  0.20034490446E-03   20   20   15   13
  0.39281786716E-03   16   11   15   13
 -0.15733119593E-04   17   11   15   13
 -0.77247547705E-04   18   11   15   13
 -0.17461208107E-04   19   11   15   13
  0.10536885653E-03   20   11   15   13
  0.38312042235E-02   15   13   11   11
  0.43882285358E-03   16   12   15   13
 -0.29811991582E-04   17   12   15   13
 -0.18730609683E-04   18   12   15   13
 -0.10646216072E-03   19   12   15   13
  0.21221122911E-03   20   12   15   13
 -0.18676060567E-01   15   13   12   11
 -0.92662584845E-02   15   13   12   12
 -0.16398988864E-03   16   13   15   13
  0.75225475760E-04   17   13   15   13
 -0.58028145720E-04   18   13   15   13
  0.74272354294E-05   19   13   15   13
  0.55284184722E-04   20   13   15   13
  0.35206166219E-02   15   13   13   11
  0.27255594614E-02   15   13   13   12
 -0.56199487157E-03   15   13   13   13
  0.69386881175E-04   16   14   15   13
  0.32966980986E-04   17   14   15   13
  0.12733646382E-04   18   14   15   13
 -0.18697794701E-04   19   14   15   13
  0.36028499216E-04   20   14   15   13
  0.74642743911E-02   15   13   14   11
 -0.80833726918E-02   15   13   14   12
  0.48242147902E-02   15   13   14   13
  0.56969212899E-02   15   13   14   14
 -0.47328292398E-03   16   15   15   13
 -0.19438524458E-03   17   15   15   13
  0.15926929572E-04   18   15   15   13
  0.91246423359E-04   19   15   15   13
  0.54983446550E-04   20   15   15   13
 -0.54706969045E-03   15   13   15   11
  0.27410681586E-02   15   13   15   12
  0.32797811175E-01   15   13   15   13
  0.95004357203E-03   16   16   15   14
  0.14784539550E-04   17   16   15   14
  0.77009406289E-03   17   17   15   14
  0.56501927675E-04   18   16   15   14
 -0.24919095984E-04   18   17   15   14
  0.77377814391E-03   18   18   15   14
 -0.39712925587E-04   19   16   15   14
  0.53403738839E-05   19   17   15   14
 -0.35767605750E-04   19   18   15   14
  0.59021204303E-03   19   19   15   14
 -0.98710795644E-04   20   16   15   14
  0.84638648368E-05   20   17   15   14
  0.44537469381E-04   20   18   15   14
  0.22453577787E-04   20   19   15   14
  0.64270634323E-03   20   20   15   14
 -0.22964174159E-04   16   11   15   14
 -0.27217938641E-04   17   11   15   14
  0.47954276056E-04   18   11   15   14
  0.12006112242E-04   19   11   15   14
 -0.11746885662E-03   20   11   15   14
  0.54834063125E-02   15   14   11   11
 -0.20981379764E-03   16   12   15   14
 -0.51757072396E-04   17   12   15   14
  0.28173576963E-04   18   12   15   14
  0.17622339056E-04   19   12   15   14
  0.25599829090E-04   20   12   15   14
  0.24225809671E-02   15   14   12   11
  0.18701787555E-02   15   14   12   12
 -0.13579834219E-03   16   13   15   14
  0.45945917132E-04   17   13   15   14
 -0.12477627292E-04   18   13   15   14
 -0.57802960919E-05   19   13   15   14
 -0.49443744945E-04   20   13   15   14
 -0.45697120756E-02   15   14   13   11
  0.11902636645E-01   15   14   13   12
 -0.13170889107E-01   15   14   13   13
  0.11135526103E-03   16   14   15   14
  0.12565407938E-03   17   14   15   14
 -0.49307729244E-05   18   14   15   14
 -0.41031537260E-04   19   14   15   14
  0.15106023753E-03   20   14   15   14
 -0.52012433124E-02   15   14   14   11
 -0.67054208676E-03   15   14   14   12
 -0.30995563572E-02   15   14   14   13
 -0.33907503724E-02   15   14   14   14
  0.53572959008E-04   16   15   15   14
 -0.35556316701E-04   17   15   15   14
 -0.13231228607E-03   18   15   15   14
  0.18413971849E-03   19   15   15   14
 -0.65652792000E-04   20   15   15   14
 -0.14944436268E-01   15   14   15   11
  0.48416997161E-03   15   14   15   12
 -0.43246406261E-03   15   14   15   13
  0.37302845826E-01   15   14   15   14
  0.19536744414   16   16   15   15
 -0.18687173775E-02   17   16   15   15
  0.19052911489   17   17   15   15
  0.28124387841E-03   18   16   15   15
  0.72067165773E-03   18   17   15   15
  0.18773063846   18   18   15   15
  0.19702999777E-02   19   16   15   15
 -0.53115481796E-03   19   17   15   15
 -0.12911885943E-02   19   18   15   15
  0.18741636411   19   19   15   15
 -0.47386843876E-02   20   16   15   15
 -0.21094527691E-03   20   17   15   15
 -0.84005995711E-03   20   18   15   15
 -0.13825186682E-02   20   19   15   15
  0.18985874502   20   20   15   15
 -0.11489766565E-02   16   11   15   15
  0.35046708065E-02   17   11   15   15
  0.23545367255E-02   18   11   15   15
 -0.69617241511E-03   19   11   15   15
 -0.49786847384E-02   20   11   15   15
  0.84587950996   15   15   11   11
 -0.16191562209E-01   16   12   15   15
 -0.23035220778E-03   17   12   15   15
  0.12054710506E-02   18   12   15   15
  0.22525467692E-02   19   12   15   15
 -0.43781380780E-02   20   12   15   15
  0.11519894788E-03   15   15   12   11
  0.81209455365   15   15   12   12
 -0.84849526295E-02   16   13   15   15
 -0.33768381135E-02   17   13   15   15
  0.47290700783E-03   18   13   15   15
  0.16034299803E-02   19   13   15   15
  0.19805282338E-02   20   13   15   15
 -0.90458841627E-03   15   15   13   11
 -0.33831388894E-02   15   15   13   12
  0.82893705598   15   15   13   13
 -0.14652096205E-02   16   14   15   15
 -0.64644768644E-03   17   14   15   15
 -0.22683150411E-02   18   14   15   15
  0.26456107544E-02   19   14   15   15
 -0.18730089445E-02   20   14   15   15
 -0.35655527832E-02   15   15   14   11
 -0.26216431558E-03   15   15   14   12
 -0.45773036533E-05   15   15   14   13
  0.80535698304   15   15   14   14
 -0.50926813965E-03   16   15   15   15
  0.18018400363E-02   17   15   15   15
 -0.95187576036E-03   18   15   15   15
 -0.47458314014E-03   19   15   15   15
  0.26875614863E-02   20   15   15   15
  0.49452435732E-02   15   15   15   11
 -0.15492028455E-02   15   15   15   12
 -0.54482372487E-03   15   15   15   13
 -0.33241585564E-02   15   15   15   14
  0.88990553863   15   15   15   15
  0.16680830620E-02   16   16   16   1
  0.34146493610E-03   17   16   16   1
  0.17042471374E-02   17   17   16   1
 -0.11491450584E-03   18   16   16   1
  0.97671884529E-05   18   17   16   1
  0.17236016633E-02   18   18   16   1
 -0.16359203847E-03   19   16   16   1
  0.11558083585E-03   19   17   16   1
  0.13005471738E-03   19   18   16   1
  0.16193484630E-02   19   19   16   1
  0.36170626012E-03   20   16   16   1
  0.78014407338E-04   20   17   16   1
  0.28132122534E-04   20   18   16   1
  0.87952459020E-04   20   19   16   1
  0.15246647552E-02   20   20   16   1
  0.14637480997E-04   16   11   16   1
 -0.73147675040E-05   17   11   16   1
 -0.16531047473E-04   18   11   16   1
  0.52109907727E-05   19   11   16   1
  0.17014655876E-04   20   11   16   1
 -0.18061374171E-02   16   1   11   11
  0.16293152995E-03   16   12   16   1
  0.18121876600E-04   17   12   16   1
 -0.11544777996E-04   18   12   16   1
  0.43730899871E-05   19   12   16   1
 -0.52968665750E-05   20   12   16   1
 -0.11290249401E-03   16   1   12   11
 -0.17634515344E-02   16   1   12   12
  0.63598161958E-04   16   13   16   1
  0.59212157833E-05   17   13   16   1
 -0.29102998688E-05   18   13   16   1
  0.55886767054E-05   19   13   16   1
  0.25127852244E-05   20   13   16   1
  0.52536724353E-04   16   1   13   11
  0.24788147413E-04   16   1   13   12
 -0.15985693704E-02   16   1   13   13
  0.63533288257E-05   16   14   16   1
 -0.41920572940E-05   17   14   16   1
  0.38618723873E-05   18   14   16   1
 -0.26627420370E-05   19   14   16   1
  0.13449583940E-05   20   14   16   1
  0.75124790490E-04   16   1   14   11
 -0.16583720341E-05   16   1   14   12
  0.44487926678E-05   16   1   14   13
 -0.15523512618E-02   16   1   14   14
 -0.66092507823E-05   16   15   16   1
 -0.48679141129E-05   17   15   16   1
  0.11551784919E-05   18   15   16   1
  0.18386160826E-06   19   15   16   1
  0.78463463042E-06   20   15   16   1
 -0.24756290592E-05   16   1   15   11
  0.31710042019E-04   16   1   15   12
  0.61506473435E-04   16   1   15   13
 -0.12247888594E-04   16   1   15   14
 -0.15859417517E-02   16   1   15   15
  0.10727772912E-03   16   1   16   1
  0.43243802769E-02   17   1   16   16
  0.15924072251E-03   17   16   17   1
  0.48386086224E-02   17   17   17   1
 -0.10003432540E-04   18   16   17   1
  0.25884123847E-04   18   17   17   1
  0.44756331857E-02   18   18   17   1
 -0.14429903350E-03   19   16   17   1
 -0.40922242250E-04   19   17   17   1
 -0.10701589875E-04   19   18   17   1
  0.43170088392E-02   19   19   17   1
  0.74249310737E-06   20   16   17   1
  0.27910422419E-03   20   17   17   1
 -0.82972741476E-04   20   18   17   1
  0.72618098936E-04   20   19   17   1
  0.42302071247E-02   20   20   17   1
  0.97599342147E-05   17   1   16   11
 -0.15620783183E-04   17   11   17   1
 -0.22267422666E-04   18   11   17   1
  0.65610640764E-05   19   11   17   1
  0.24211528337E-04   20   11   17   1
 -0.75192955182E-03   17   1   11   11
  0.19648030582E-03   17   1   16   12
  0.80821853051E-05   17   12   17   1
  0.13899940589E-04   18   12   17   1
  0.74488559636E-05   19   12   17   1
 -0.28613587197E-04   20   12   17   1
 -0.63018124775E-05   17   1   12   11
 -0.48007223085E-03   17   1   12   12
  0.82806304661E-04   17   1   16   13
 -0.96224222421E-05   17   13   17   1
  0.18622624479E-04   18   13   17   1
  0.11695778911E-04   19   13   17   1
  0.83825921272E-05   20   13   17   1
  0.38218313138E-05   17   1   13   11
  0.39157589295E-04   17   1   13   12
 -0.42420235958E-03   17   1   13   13
  0.80792139182E-05   17   1   16   14
  0.41734658357E-05   17   14   17   1
 -0.12050803763E-04   18   14   17   1
  0.92240049957E-05   19   14   17   1
  0.59986372693E-05   20   14   17   1
  0.10401505519E-04   17   1   14   11
  0.39936192418E-04   17   1   14   12
 -0.11039904349E-04   17   1   14   13
 -0.43897835200E-03   17   1   14   14
  0.34242590691E-05   17   1   16   15
 -0.91490536420E-05   17   15   17   1
 -0.12283946468E-04   18   15   17   1
  0.44083081173E-06   19   15   17   1
  0.77211999329E-05   20   15   17   1
 -0.30786083336E-04   17   1   15   11
 -0.12706027353E-04   17   1   15   12
  0.79498071135E-05   17   1   15   13
 -0.15402205548E-05   17   1   15   14
 -0.50962987781E-03   17   1   15   15
  0.19548582723E-04   17   1   16   1
  0.19008372987E-03   17   1   17   1
  0.18552509832E-03   18   1   16   16
  0.93304174269E-06   18   1   17   16
  0.49476950889E-04   18   1   17   17
  0.95152600062E-04   18   16   18   1
  0.11424344179E-03   18   17   18   1
  0.11194324566E-03   18   18   18   1
 -0.50248369007E-05   19   16   18   1
 -0.88864197398E-05   19   17   18   1
 -0.20522385947E-04   19   18   18   1
  0.65609077929E-04   19   19   18   1
 -0.41158783574E-04   20   16   18   1
  0.67591774517E-06   20   17   18   1
  0.23629032677E-03   20   18   18   1
 -0.23955342377E-04   20   19   18   1
  0.13922231064E-03   20   20   18   1
 -0.27956545364E-05   18   1   16   11
  0.47350775783E-06   18   1   17   11
  0.46338243568E-05   18   11   18   1
 -0.75048452779E-06   19   11   18   1
 -0.44169889865E-05   20   11   18   1
  0.37579899721E-03   18   1   11   11
 -0.51174790945E-05   18   1   16   12
 -0.70626595501E-07   18   1   17   12
  0.14347269612E-04   18   12   18   1
 -0.18959081037E-05   19   12   18   1
 -0.66588505745E-06   20   12   18   1
  0.12297411330E-04   18   1   12   11
  0.31003075146E-03   18   1   12   12
 -0.12592588743E-06   18   1   16   13
 -0.16127639157E-05   18   1   17   13
  0.81891326107E-05   18   13   18   1
 -0.23047537526E-05   19   13   18   1
  0.14904840505E-05   20   13   18   1
 -0.94601981616E-05   18   1   13   11
 -0.47065333531E-05   18   1   13   12
  0.27048300537E-03   18   1   13   13
  0.77740161751E-06   18   1   16   14
  0.46467757970E-05   18   1   17   14
 -0.67951214667E-05   18   14   18   1
  0.29243934742E-05   19   14   18   1
 -0.97648172039E-06   20   14   18   1
 -0.20453675983E-04   18   1   14   11
 -0.12776793427E-04   18   1   14   12
  0.44326359855E-05   18   1   14   13
  0.27348492893E-03   18   1   14   14
  0.21975053081E-05   18   1   16   15
 -0.27356707009E-06   18   1   17   15
 -0.39929174466E-05   18   15   18   1
  0.35902050063E-06   19   15   18   1
  0.16452159821E-05   20   15   18   1
 -0.15138784702E-05   18   1   15   11
 -0.28266775654E-05   18   1   15   12
 -0.22852322613E-05   18   1   15   13
  0.70923054015E-05   18   1   15   14
  0.28773260608E-03   18   1   15   15
 -0.73103045238E-05   18   1   16   1
 -0.33569341588E-05   18   1   17   1
  0.20202421394E-04   18   1   18   1
 -0.60372163639E-03   19   1   16   16
  0.80880417423E-04   19   1   17   16
 -0.49667298249E-03   19   1   17   17
 -0.67736693759E-04   19   1   18   16
 -0.11619896520E-04   19   1   18   17
 -0.43446179548E-03   19   1   18   18
  0.61734811185E-04   19   16   19   1
  0.22229555866E-03   19   17   19   1
  0.97119032980E-04   19   18   19   1
 -0.58839714850E-03   19   19   19   1
  0.10208186156E-03   20   16   19   1
 -0.39238850637E-04   20   17   19   1
  0.25542691029E-05   20   18   19   1
  0.16715793559E-03   20   19   19   1
 -0.60102441603E-03   20   20   19   1
 -0.18516107596E-06   19   1   16   11
  0.23560392632E-05   19   1   17   11
  0.69013462658E-06   19   1   18   11
  0.73618879235E-06   19   11   19   1
 -0.25107277438E-07   20   11   19   1
 -0.31247138192E-03   19   1   11   11
 -0.89830433235E-05   19   1   16   12
  0.47963953758E-05   19   1   17   12
 -0.84692769972E-05   19   1   18   12
  0.14164659457E-04   19   12   19   1
  0.47108499260E-05   20   12   19   1
 -0.27160819674E-05   19   1   12   11
 -0.30716373571E-03   19   1   12   12
 -0.50598121280E-05   19   1   16   13
  0.52487253442E-05   19   1   17   13
 -0.10000956519E-04   19   1   18   13
  0.33487412023E-05   19   13   19   1
  0.36443142909E-05   20   13   19   1
  0.44271874562E-05   19   1   13   11
 -0.20582147955E-05   19   1   13   12
 -0.30744022962E-03   19   1   13   13
  0.23393666637E-05   19   1   16   14
 -0.74026783855E-05   19   1   17   14
  0.13545741521E-05   19   1   18   14
 -0.28954553308E-07   19   14   19   1
 -0.40636107003E-05   20   14   19   1
  0.17385869292E-05   19   1   14   11
  0.17010036118E-05   19   1   14   12
 -0.58890818776E-05   19   1   14   13
 -0.30612024916E-03   19   1   14   14
 -0.10168535265E-05   19   1   16   15
  0.27418983722E-06   19   1   17   15
  0.16037135163E-05   19   1   18   15
  0.13435695734E-05   19   15   19   1
 -0.17260595464E-05   20   15   19   1
  0.21246091736E-05   19   1   15   11
  0.96060200062E-06   19   1   15   12
 -0.89737018312E-05   19   1   15   13
 -0.73298897040E-07   19   1   15   14
 -0.30087562811E-03   19   1   15   15
  0.22133157870E-04   19   1   16   1
 -0.16945925255E-04   19   1   17   1
  0.13192207249E-05   19   1   18   1
  0.18996069744E-04   19   1   19   1
  0.53393501649E-02   20   1   16   16
  0.58088029539E-05   20   1   17   16
  0.51603560647E-02   20   1   17   17
 -0.42271434739E-04   20   1   18   16
  0.18679572497E-04   20   1   18   17
  0.50715742437E-02   20   1   18   18
 -0.54637467174E-04   20   1   19   16
 -0.61291888314E-04   20   1   19   17
  0.36737893041E-04   20   1   19   18
  0.54431568024E-02   20   1   19   19
 -0.20480675967E-04   20   16   20   1
  0.22333391079E-03   20   17   20   1
  0.52294000273E-05   20   18   20   1
 -0.56392659042E-05   20   19   20   1
  0.57842421215E-02   20   20   20   1
  0.11826601697E-04   20   1   16   11
 -0.16995593622E-04   20   1   17   11
 -0.24687678091E-04   20   1   18   11
  0.67923644893E-05   20   1   19   11
  0.32062441412E-04   20   11   20   1
 -0.55262527424E-03   20   1   11   11
  0.20682113970E-03   20   1   16   12
 -0.53074428043E-05   20   1   17   12
  0.19521679051E-04   20   1   18   12
  0.96684406476E-05   20   1   19   12
 -0.28833227248E-04   20   12   20   1
  0.10928622525E-04   20   1   12   11
 -0.16003612637E-03   20   1   12   12
  0.93368891770E-04   20   1   16   13
 -0.17988017109E-04   20   1   17   13
  0.23831365245E-04   20   1   18   13
  0.13700998960E-04   20   1   19   13
  0.96130969397E-05   20   13   20   1
 -0.65327920052E-05   20   1   13   11
  0.61112394643E-04   20   1   13   12
 -0.12202486657E-03   20   1   13   13
  0.90523331636E-05   20   1   16   14
  0.13691784253E-04   20   1   17   14
 -0.13707079243E-04   20   1   18   14
  0.12864023632E-04   20   1   19   14
  0.50400971424E-05   20   14   20   1
  0.86906732877E-05   20   1   14   11
  0.61666113622E-04   20   1   14   12
 -0.16941884895E-04   20   1   14   13
 -0.14084628549E-03   20   1   14   14
  0.11272646880E-04   20   1   16   15
 -0.61421508706E-05   20   1   17   15
 -0.12895372015E-04   20   1   18   15
 -0.32993055135E-07   20   1   19   15
  0.11192426337E-04   20   15   20   1
 -0.54223310799E-04   20   1   15   11
 -0.25920309399E-04   20   1   15   12
  0.80345032433E-05   20   1   15   13
  0.90890550884E-05   20   1   15   14
 -0.26216287355E-03   20   1   15   15
  0.12220678132E-04   20   1   16   1
  0.18944749403E-03   20   1   17   1
  0.91267111766E-05   20   1   18   1
 -0.18341104435E-04   20   1   19   1
  0.26407030110E-03   20   1   20   1
  0.14691375603E-02   16   16   11   1
  0.95380191646E-05   17   16   11   1
  0.12420462380E-02   17   17   11   1
  0.19255706150E-04   18   16   11   1
 -0.88924661152E-05   18   17   11   1
  0.12324879583E-02   18   18   11   1
 -0.45434974465E-05   19   16   11   1
 -0.41449842262E-04   19   17   11   1
 -0.25852144965E-06   19   18   11   1
  0.12292285854E-02   19   19   11   1
 -0.15491170855E-03   20   16   11   1
 -0.82543035976E-05   20   17   11   1
  0.24936920523E-04   20   18   11   1
 -0.46901138747E-05   20   19   11   1
  0.13733142404E-02   20   20   11   1
 -0.78506342976E-04   16   11   11   1
 -0.54465912425E-04   17   11   11   1
  0.41745452063E-04   18   11   11   1
 -0.31921197601E-05   19   11   11   1
  0.18818834328E-05   20   11   11   1
 -0.31504674437E-02   11   11   11   1
  0.13651456458E-04   16   12   11   1
  0.10583774161E-04   17   12   11   1
  0.20842994294E-04   18   12   11   1
 -0.63427156797E-05   19   12   11   1
  0.48638364865E-04   20   12   11   1
  0.15317643269E-02   12   11   11   1
 -0.34034778458E-02   12   12   11   1
  0.88465688154E-04   16   13   11   1
  0.38448969360E-04   17   13   11   1
  0.39435432373E-05   18   13   11   1
 -0.17082873819E-04   19   13   11   1
  0.47462602923E-05   20   13   11   1
 -0.40058453956E-03   13   11   11   1
 -0.27002206568E-03   13   12   11   1
 -0.44776052028E-02   13   13   11   1
  0.20170508007E-04   16   14   11   1
  0.72292661216E-05   17   14   11   1
 -0.19426879734E-05   18   14   11   1
 -0.12377551905E-04   19   14   11   1
  0.11597639143E-04   20   14   11   1
 -0.67607903390E-03   14   11   11   1
  0.13980483815E-03   14   12   11   1
 -0.12801832781E-03   14   13   11   1
 -0.45920232049E-02   14   14   11   1
  0.23032272140E-04   16   15   11   1
 -0.81692837943E-05   17   15   11   1
 -0.29837361566E-05   18   15   11   1
  0.14879678372E-04   19   15   11   1
 -0.27000464244E-04   20   15   11   1
  0.16017966541E-03   15   11   11   1
 -0.16217345685E-03   15   12   11   1
 -0.66227182368E-03   15   13   11   1
  0.11833186682E-03   15   14   11   1
 -0.42784488110E-02   15   15   11   1
 -0.11831880879E-03   16   1   11   1
  0.75874255587E-04   17   1   11   1
  0.32753726473E-04   18   1   11   1
 -0.39975271452E-04   19   1   11   1
  0.83075457566E-04   20   1   11   1
  0.10858395878E-02   11   1   11   1
  0.17702519520E-02   16   16   12   1
 -0.13018886190E-03   17   16   12   1
  0.15879616565E-02   17   17   12   1
  0.27460262163E-04   18   16   12   1
  0.46937605637E-04   18   17   12   1
  0.15432038218E-02   18   18   12   1
  0.11896995652E-03   19   16   12   1
 -0.37529116419E-04   19   17   12   1
 -0.74301172622E-04   19   18   12   1
  0.16359011347E-02   19   19   12   1
 -0.11522316674E-03   20   16   12   1
  0.40785631431E-05   20   17   12   1
 -0.20227686267E-04   20   18   12   1
 -0.10166152732E-03   20   19   12   1
  0.16791799220E-02   20   20   12   1
 -0.31653466535E-04   16   11   12   1
  0.64457297611E-04   17   11   12   1
  0.46593786655E-04   18   11   12   1
 -0.21250390348E-04   19   11   12   1
 -0.99016208504E-04   20   11   12   1
  0.15692251643E-01   12   1   11   11
 -0.47714378506E-03   16   12   12   1
 -0.30754883887E-04   17   12   12   1
  0.58022470966E-04   18   12   12   1
  0.30039913735E-04   19   12   12   1
 -0.10666011085E-03   20   12   12   1
 -0.90364520560E-05   12   11   12   1
  0.17042961517E-01   12   12   12   1
 -0.19505382936E-03   16   13   12   1
 -0.77331278636E-04   17   13   12   1
  0.43298871133E-04   18   13   12   1
  0.15149582850E-04   19   13   12   1
  0.57511082764E-04   20   13   12   1
 -0.20527411122E-03   13   11   12   1
 -0.21025008295E-03   13   12   12   1
  0.15387593630E-01   13   13   12   1
 -0.43682089791E-04   16   14   12   1
  0.20518010806E-04   17   14   12   1
 -0.64985254345E-04   18   14   12   1
  0.66437154619E-04   19   14   12   1
  0.22692662582E-05   20   14   12   1
 -0.58378629330E-03   14   11   12   1
 -0.15482449779E-03   14   12   12   1
  0.79443098794E-05   14   13   12   1
  0.15221589016E-01   14   14   12   1
  0.13564205470E-04   16   15   12   1
  0.25678984683E-04   17   15   12   1
 -0.30305424720E-04   18   15   12   1
 -0.14535036991E-04   19   15   12   1
  0.49520526175E-04   20   15   12   1
 -0.28636374760E-04   15   11   12   1
 -0.18865667571E-03   15   12   12   1
 -0.33740204007E-03   15   13   12   1
  0.39652358087E-05   15   14   12   1
  0.14998307735E-01   15   15   12   1
 -0.86114165094E-04   16   1   12   1
  0.38047654905E-03   17   1   12   1
  0.31430664374E-04   18   1   12   1
 -0.53842687718E-04   19   1   12   1
  0.49937379849E-03   20   1   12   1
  0.42361957012E-03   12   1   11   1
  0.18310620988E-02   12   1   12   1
  0.24264879908E-03   16   16   13   1
  0.26423091917E-04   17   16   13   1
  0.24914978562E-03   17   17   13   1
  0.92480415421E-05   18   16   13   1
 -0.49901670879E-05   18   17   13   1
  0.23044071796E-03   18   18   13   1
 -0.26731434131E-04   19   16   13   1
  0.52215380131E-05   19   17   13   1
  0.54870332885E-05   19   18   13   1
  0.18086987635E-03   19   19   13   1
  0.43653419105E-05   20   16   13   1
  0.71542303505E-05   20   17   13   1
  0.17902241790E-05   20   18   13   1
  0.21980936442E-04   20   19   13   1
  0.16849798421E-03   20   20   13   1
  0.23288463747E-04   16   11   13   1
 -0.11686048552E-04   17   11   13   1
 -0.13934468089E-04   18   11   13   1
  0.59595603885E-05   19   11   13   1
  0.16734357728E-04   20   11   13   1
 -0.27705429768E-02   13   1   11   11
  0.77505799332E-04   16   12   13   1
  0.37262682327E-05   17   12   13   1
 -0.10475243081E-04   18   12   13   1
 -0.19157477199E-05   19   12   13   1
  0.21194902486E-04   20   12   13   1
 -0.13726969470E-03   13   1   12   11
 -0.25329748961E-02   13   1   12   12
  0.44860091014E-05   16   13   13   1
  0.51145818046E-05   17   13   13   1
 -0.11168577947E-04   18   13   13   1
  0.68998280223E-05   19   13   13   1
 -0.79157750845E-05   20   13   13   1
 -0.58109700717E-03   13   11   13   1
  0.83293531069E-03   13   12   13   1
 -0.26174141367E-02   13   13   13   1
  0.12860487526E-04   16   14   13   1
 -0.50318603388E-05   17   14   13   1
  0.83038216703E-05   18   14   13   1
 -0.85771972577E-05   19   14   13   1
 -0.32742246360E-05   20   14   13   1
  0.95335143637E-04   14   11   13   1
 -0.36938404375E-04   14   12   13   1
 -0.13082593986E-03   14   13   13   1
 -0.22157701937E-02   14   14   13   1
  0.12421227293E-04   16   15   13   1
 -0.53727354043E-05   17   15   13   1
  0.68663192670E-06   18   15   13   1
  0.24245376435E-05   19   15   13   1
 -0.43625189592E-05   20   15   13   1
 -0.40394098405E-03   15   11   13   1
 -0.39298687819E-03   15   12   13   1
  0.19185205437E-03   15   13   13   1
  0.55793635141E-03   15   14   13   1
 -0.26091283433E-02   15   15   13   1
  0.26547098722E-04   16   1   13   1
 -0.55530123821E-04   17   1   13   1
 -0.86357983670E-05   18   1   13   1
  0.10843060800E-04   19   1   13   1
 -0.77243268610E-04   20   1   13   1
 -0.11814027957E-03   13   1   11   1
 -0.31699589197E-03   13   1   12   1
  0.12402468789E-03   13   1   13   1
 -0.21183247106E-03   16   16   14   1
  0.34705876993E-04   17   16   14   1
 -0.17109569225E-03   17   17   14   1
 -0.23137366979E-04   18   16   14   1
 -0.14596426871E-04   18   17   14   1
 -0.16563191567E-03   18   18   14   1
 -0.27683972133E-04   19   16   14   1
 -0.63720863942E-05   19   17   14   1
  0.30149548352E-04   19   18   14   1
 -0.13266324155E-03   19   19   14   1
  0.99697151363E-05   20   16   14   1
  0.49926205307E-05   20   17   14   1
 -0.81409910539E-05   20   18   14   1
  0.28158490396E-04   20   19   14   1
 -0.12703369240E-03   20   20   14   1
  0.23162116526E-05   16   11   14   1
 -0.30097954047E-04   17   11   14   1
 -0.15424209942E-04   18   11   14   1
 -0.53368290022E-06   19   11   14   1
  0.46131818779E-04   20   11   14   1
 -0.57075215698E-02   14   1   11   11
  0.13367489387E-03   16   12   14   1
  0.10782463987E-04   17   12   14   1
 -0.40896329108E-05   18   12   14   1
 -0.16647487126E-04   19   12   14   1
  0.47203034913E-04   20   12   14   1
  0.24800854274E-03   14   1   12   11
 -0.52355573159E-02   14   1   12   12
  0.89283601871E-04   16   13   14   1
  0.29880784150E-04   17   13   14   1
  0.16867643126E-06   18   13   14   1
 -0.17492117474E-04   19   13   14   1
 -0.19782883772E-04   20   13   14   1
 -0.18346940206E-04   14   1   13   11
 -0.20741578543E-03   14   1   13   12
 -0.57459457245E-02   14   1   13   13
 -0.64026006563E-05   16   14   14   1
  0.35959605665E-05   17   14   14   1
  0.21435189951E-04   18   14   14   1
 -0.22830975094E-04   19   14   14   1
  0.18648556634E-04   20   14   14   1
 -0.54514137042E-03   14   11   14   1
  0.45738169713E-03   14   12   14   1
 -0.69355774838E-04   14   13   14   1
 -0.59482637909E-02   14   14   14   1
  0.33795026968E-05   16   15   14   1
 -0.10112351759E-04   17   15   14   1
  0.15944366701E-04   18   15   14   1
  0.28561740836E-05   19   15   14   1
 -0.18005381003E-04   20   15   14   1
  0.12151576017E-03   15   11   14   1
 -0.48699610008E-05   15   12   14   1
 -0.23269621200E-03   15   13   14   1
 -0.12445376710E-03   15   14   14   1
 -0.59751464298E-02   15   15   14   1
  0.10023121504E-04   16   1   14   1
 -0.13068492845E-03   17   1   14   1
 -0.27013438115E-05   18   1   14   1
  0.11253720282E-04   19   1   14   1
 -0.16180334444E-03   20   1   14   1
 -0.49747926233E-04   14   1   11   1
 -0.54663667105E-03   14   1   12   1
  0.83958560471E-04   14   1   13   1
  0.24682405246E-03   14   1   14   1
 -0.79589860772E-03   16   16   15   1
 -0.16346198569E-04   17   16   15   1
 -0.76096379359E-03   17   17   15   1
 -0.16644442488E-04   18   16   15   1
  0.15642616631E-06   18   17   15   1
 -0.73727839517E-03   18   18   15   1
  0.19405291856E-04   19   16   15   1
  0.87257665436E-06   19   17   15   1
  0.63813335381E-05   19   18   15   1
 -0.67939621600E-03   19   19   15   1
  0.28344329755E-04   20   16   15   1
 -0.55983015550E-05   20   17   15   1
 -0.43823151317E-05   20   18   15   1
 -0.98044770154E-05   20   19   15   1
 -0.68504812509E-03   20   20   15   1
 -0.48643750793E-05   16   11   15   1
  0.44049591004E-05   17   11   15   1
  0.56298997257E-05   18   11   15   1
 -0.27809153460E-05   19   11   15   1
 -0.11054800466E-04   20   11   15   1
  0.72236758185E-03   15   1   11   11
 -0.26180587449E-04   16   12   15   1
 -0.17231253444E-05   17   12   15   1
  0.10163051487E-04   18   12   15   1
 -0.58210129969E-05   19   12   15   1
 -0.31192991180E-05   20   12   15   1
 -0.16176472424E-04   15   1   12   11
  0.31277731707E-03   15   1   12   12
  0.45552593759E-05   16   13   15   1
 -0.33480427528E-06   17   13   15   1
  0.10587637844E-04   18   13   15   1
 -0.10483556523E-04   19   13   15   1
  0.18126430566E-05   20   13   15   1
  0.15860203029E-03   15   1   13   11
 -0.28931779811E-03   15   1   13   12
  0.58368621258E-03   15   1   13   13
 -0.60049380391E-05   16   14   15   1
  0.97841901995E-05   17   14   15   1
 -0.14207074167E-05   18   14   15   1
  0.12806237846E-05   19   14   15   1
  0.63389804382E-05   20   14   15   1
  0.74426855913E-04   15   1   14   11
  0.29457224492E-04   15   1   14   12
  0.10139911103E-04   15   1   14   13
  0.36440106740E-03   15   1   14   14
 -0.19578200490E-04   16   15   15   1
 -0.32919353507E-05   17   15   15   1
  0.59460637110E-05   18   15   15   1
 -0.16403291645E-05   19   15   15   1
 -0.35187347761E-06   20   15   15   1
 -0.53667928143E-04   15   11   15   1
  0.72703886500E-03   15   12   15   1
 -0.94201792285E-04   15   13   15   1
 -0.55421391033E-03   15   14   15   1
  0.72181932117E-03   15   15   15   1
 -0.86990363432E-05   16   1   15   1
  0.13957421349E-04   17   1   15   1
  0.10612610316E-04   18   1   15   1
 -0.22053654061E-05   19   1   15   1
  0.14695458542E-04   20   1   15   1
  0.66433640819E-04   15   1   11   1
  0.84969974322E-04   15   1   12   1
 -0.60119392830E-04   15   1   13   1
 -0.19562331862E-04   15   1   14   1
  0.11144827699E-03   15   1   15   1
  0.20250545134   16   16   1   1
  0.23453739823E-02   17   16   1   1
  0.19752312611   17   17   1   1
 -0.45477873380E-03   18   16   1   1
 -0.78572583066E-03   18   17   1   1
  0.19485646085   18   18   1   1
 -0.19374715145E-02   19   16   1   1
 -0.78068007541E-03   19   17   1   1
  0.88543106226E-03   19   18   1   1
  0.19279801295   19   19   1   1
 -0.55382879138E-02   20   16   1   1
  0.22434239602E-03   20   17   1   1
  0.21105916082E-04   20   18   1   1
  0.14915558070E-02   20   19   1   1
  0.19734992392   20   20   1   1
 -0.96141784046E-03   16   11   1   1
  0.11295785185E-03   17   11   1   1
  0.90026407153E-03   18   11   1   1
 -0.16957738070E-03   19   11   1   1
 -0.41960174653E-03   20   11   1   1
  0.24753355127   11   11   1   1
 -0.13078133730E-02   16   12   1   1
  0.81642039878E-03   17   12   1   1
  0.16231144591E-03   18   12   1   1
  0.10707198411E-02   19   12   1   1
  0.53497844013E-03   20   12   1   1
  0.34553254819E-02   12   11   1   1
  0.22785459863   12   12   1   1
  0.87021281148E-04   16   13   1   1
  0.77745673551E-04   17   13   1   1
 -0.41806327939E-03   18   13   1   1
  0.48934583720E-03   19   13   1   1
  0.37310384602E-03   20   13   1   1
 -0.15167793549E-02   13   11   1   1
 -0.16110668394E-02   13   12   1   1
  0.22089120702   13   13   1   1
 -0.13882521435E-03   16   14   1   1
 -0.10118827226E-02   17   14   1   1
 -0.41790890435E-03   18   14   1   1
  0.41674719572E-03   19   14   1   1
 -0.10923163343E-02   20   14   1   1
 -0.17557645076E-02   14   11   1   1
 -0.30044503917E-02   14   12   1   1
  0.35872193180E-03   14   13   1   1
  0.21998935548   14   14   1   1
 -0.12992361558E-03   16   15   1   1
  0.43719613824E-03   17   15   1   1
  0.11623216824E-03   18   15   1   1
  0.37784797413E-03   19   15   1   1
  0.18987662346E-03   20   15   1   1
  0.10706826151E-02   15   11   1   1
  0.23248313076E-03   15   12   1   1
 -0.91979896780E-03   15   13   1   1
  0.51631153689E-03   15   14   1   1
  0.22501828323   15   15   1   1
 -0.65574254692E-03   16   1   1   1
 -0.92715748970E-02   17   1   1   1
 -0.27813280290E-03   18   1   1   1
  0.81419460193E-03   19   1   1   1
 -0.11538562355E-01   20   1   1   1
 -0.33215407048E-02   11   1   1   1
 -0.27557041290E-01   12   1   1   1
  0.45866231967E-02   13   1   1   1
  0.94656401129E-02   14   1   1   1
 -0.15539318819E-02   15   1   1   1
  0.92042535752   1   1   1   1
 -0.30329398704E-02   16   16   16   2
  0.21008982850E-04   17   16   16   2
 -0.27976236769E-02   17   17   16   2
 -0.17356218383E-04   18   16   16   2
 -0.21383487250E-04   18   17   16   2
 -0.27559403562E-02   18   18   16   2
  0.20155745115E-04   19   16   16   2
 -0.11772973943E-04   19   17   16   2
  0.38388060027E-04   19   18   16   2
 -0.27626539587E-02   19   19   16   2
  0.54109754112E-04   20   16   16   2
 -0.34055857712E-04   20   17   16   2
 -0.55054169142E-04   20   18   16   2
  0.23353696798E-04   20   19   16   2
 -0.26882514278E-02   20   20   16   2
 -0.31535623841E-05   16   11   16   2
  0.63397431510E-05   17   11   16   2
  0.91285533800E-05   18   11   16   2
 -0.17756934500E-05   19   11   16   2
 -0.11036843459E-04   20   11   16   2
  0.24226602471E-03   16   2   11   11
 -0.14210871817E-03   16   12   16   2
  0.60674159311E-05   17   12   16   2
  0.43353870390E-05   18   12   16   2
 -0.14085703745E-04   19   12   16   2
  0.26324459016E-04   20   12   16   2
  0.43565569415E-04   16   2   12   11
  0.16852897501E-03   16   2   12   12
 -0.51222809709E-04   16   13   16   2
  0.14658219733E-04   17   13   16   2
 -0.20838160482E-05   18   13   16   2
 -0.98283727674E-05   19   13   16   2
 -0.44269788986E-05   20   13   16   2
  0.14050078485E-04   16   2   13   11
 -0.28500446177E-04   16   2   13   12
  0.15817558764E-03   16   2   13   13
 -0.21470163360E-04   16   14   16   2
  0.18524674452E-05   17   14   16   2
  0.45021481835E-05   18   14   16   2
 -0.47705747724E-05   19   14   16   2
  0.13131789731E-05   20   14   16   2
  0.72956830688E-06   16   2   14   11
 -0.29840924680E-05   16   2   14   12
 -0.19987345995E-05   16   2   14   13
  0.14119954833E-03   16   2   14   14
 -0.78716947963E-05   16   15   16   2
  0.39991800360E-06   17   15   16   2
  0.73789108311E-05   18   15   16   2
  0.14752757424E-06   19   15   16   2
 -0.34724343995E-07   20   15   16   2
  0.22048752828E-04   16   2   15   11
  0.14583496179E-04   16   2   15   12
 -0.16520385098E-04   16   2   15   13
 -0.11366885271E-04   16   2   15   14
  0.18397821421E-03   16   2   15   15
 -0.22886488804E-04   16   2   16   1
 -0.42205283006E-04   17   1   16   2
  0.59657209103E-06   18   1   16   2
  0.17821398245E-07   19   1   16   2
 -0.49898869386E-04   20   1   16   2
  0.11274908777E-04   16   2   11   1
 -0.73383209598E-04   16   2   12   1
  0.61397013532E-05   16   2   13   1
  0.29952778168E-04   16   2   14   1
  0.29096358055E-05   16   2   15   1
  0.19393236170E-02   16   2   1   1
  0.62926794152E-04   16   2   16   2
 -0.65132753775E-04   17   2   16   16
 -0.17914561209E-03   17   16   17   2
  0.34303573313E-05   17   17   17   2
 -0.19851641897E-04   18   16   17   2
  0.53900952583E-04   18   17   17   2
 -0.16281158317E-04   18   18   17   2
 -0.48539359544E-05   19   16   17   2
  0.22575625317E-04   19   17   17   2
 -0.11061453390E-03   19   18   17   2
  0.47146399589E-04   19   19   17   2
  0.18435567338E-04   20   16   17   2
  0.11677492921E-03   20   17   17   2
 -0.34765682201E-05   20   18   17   2
 -0.22001203709E-06   20   19   17   2
 -0.30477267651E-04   20   20   17   2
 -0.16152705475E-06   17   2   16   11
  0.30859742763E-05   17   11   17   2
 -0.51608839312E-05   18   11   17   2
  0.26156629925E-05   19   11   17   2
  0.38342353310E-05   20   11   17   2
 -0.65995458103E-03   17   2   11   11
  0.21362248011E-04   17   2   16   12
 -0.12952870124E-04   17   12   17   2
 -0.11299432335E-04   18   12   17   2
  0.19636869196E-05   19   12   17   2
 -0.50698273365E-05   20   12   17   2
  0.53279010992E-06   17   2   12   11
 -0.56765533626E-03   17   2   12   12
  0.85025853757E-05   17   2   16   13
  0.18366426373E-05   17   13   17   2
 -0.81215449231E-05   18   13   17   2
  0.35452348052E-05   19   13   17   2
 -0.56350763232E-05   20   13   17   2
  0.22141037473E-04   17   2   13   11
  0.17543608221E-04   17   2   13   12
 -0.53975086290E-03   17   2   13   13
  0.21317523867E-05   17   2   16   14
 -0.14218345424E-04   17   14   17   2
  0.69413484732E-05   18   14   17   2
 -0.71829023295E-05   19   14   17   2
 -0.75621665164E-06   20   14   17   2
  0.14416420727E-04   17   2   14   11
  0.18904187067E-04   17   2   14   12
 -0.13632271588E-04   17   2   14   13
 -0.52559174297E-03   17   2   14   14
  0.17385237771E-05   17   2   16   15
 -0.77054050074E-05   17   15   17   2
  0.82183324968E-06   18   15   17   2
 -0.13010086984E-05   19   15   17   2
 -0.37512757532E-05   20   15   17   2
 -0.23865100857E-04   17   2   15   11
  0.99638796007E-05   17   2   15   12
 -0.23472026424E-05   17   2   15   13
  0.42577960026E-05   17   2   15   14
 -0.54596847056E-03   17   2   15   15
  0.78455994913E-05   17   2   16   1
  0.25059406836E-04   17   2   17   1
 -0.43824342462E-06   18   1   17   2
  0.43787024614E-05   19   1   17   2
  0.29122953197E-04   20   1   17   2
 -0.25101922203E-04   17   2   11   1
  0.49518235681E-04   17   2   12   1
 -0.68249532103E-05   17   2   13   1
 -0.23287936739E-04   17   2   14   1
 -0.90921938685E-06   17   2   15   1
 -0.19168754292E-02   17   2   1   1
 -0.97970510773E-05   17   2   16   2
  0.54064160860E-04   17   2   17   2
  0.12514448754E-02   18   2   16   16
  0.34485559170E-04   18   2   17   16
  0.13451011760E-02   18   2   17   17
 -0.14231718439E-03   18   16   18   2
  0.15096123902E-04   18   17   18   2
  0.14069357479E-02   18   18   18   2
 -0.21768064258E-04   19   16   18   2
  0.61452633971E-04   19   17   18   2
  0.27127512301E-04   19   18   18   2
  0.12893386868E-02   19   19   18   2
  0.37049180367E-04   20   16   18   2
  0.34407600602E-04   20   17   18   2
  0.71228652175E-04   20   18   18   2
  0.35313040459E-04   20   19   18   2
  0.12793961674E-02   20   20   18   2
 -0.40751159538E-05   18   2   16   11
 -0.67006854819E-05   18   2   17   11
  0.27626328908E-05   18   11   18   2
 -0.18011778143E-07   19   11   18   2
  0.40742654969E-05   20   11   18   2
 -0.74568150293E-04   18   2   11   11
  0.59629185800E-04   18   2   16   12
  0.42207700781E-05   18   2   17   12
  0.97989395522E-05   18   12   18   2
  0.74807690821E-05   19   12   18   2
 -0.30312448551E-05   20   12   18   2
  0.12335308076E-04   18   2   12   11
 -0.13869235336E-03   18   2   12   12
  0.33915769237E-04   18   2   16   13
 -0.35695443050E-05   18   2   17   13
  0.11242462413E-04   18   13   18   2
  0.32197797711E-05   19   13   18   2
  0.51656418541E-05   20   13   18   2
 -0.91578801433E-05   18   2   13   11
 -0.17236945874E-04   18   2   13   12
 -0.18654207586E-03   18   2   13   13
  0.88336734575E-06   18   2   16   14
  0.34526749558E-05   18   2   17   14
 -0.18775277416E-04   18   14   18   2
  0.84637126629E-05   19   14   18   2
 -0.46658174411E-05   20   14   18   2
 -0.10581882996E-04   18   2   14   11
 -0.71182634895E-05   18   2   14   12
  0.11045290989E-04   18   2   14   13
 -0.19127530282E-03   18   2   14   14
  0.82191006377E-06   18   2   16   15
  0.10867742428E-05   18   2   17   15
 -0.47998001753E-05   18   15   18   2
  0.42370119753E-05   19   15   18   2
  0.51723459373E-05   20   15   18   2
  0.25759785764E-04   18   2   15   11
 -0.15568506947E-05   18   2   15   12
 -0.75477631938E-05   18   2   15   13
 -0.44617029952E-06   18   2   15   14
 -0.17258755641E-03   18   2   15   15
 -0.34683709475E-05   18   2   16   1
 -0.20420586162E-05   18   2   17   1
  0.78295777192E-06   18   2   18   1
 -0.39190283243E-05   19   1   18   2
 -0.42794385914E-05   20   1   18   2
  0.21919188486E-04   18   2   11   1
 -0.27471649827E-04   18   2   12   1
  0.37436131785E-05   18   2   13   1
  0.17066902755E-04   18   2   14   1
 -0.15580918397E-05   18   2   15   1
  0.94546421982E-03   18   2   1   1
  0.93563260362E-06   18   2   16   2
 -0.12162841661E-04   18   2   17   2
  0.38627939922E-04   18   2   18   2
  0.30129896043E-03   19   2   16   16
  0.74035810043E-04   19   2   17   16
  0.32465539209E-03   19   2   17   17
 -0.11106937874E-04   19   2   18   16
  0.63198593720E-05   19   2   18   17
  0.32429711560E-03   19   2   18   18
 -0.17466103576E-03   19   16   19   2
 -0.13088077524E-04   19   17   19   2
  0.60741117294E-04   19   18   19   2
  0.33989860224E-03   19   19   19   2
  0.32818499037E-05   20   16   19   2
  0.97281466436E-04   20   17   19   2
  0.95463911698E-06   20   18   19   2
  0.10596135119E-03   20   19   19   2
  0.34533682396E-03   20   20   19   2
 -0.11940901553E-05   19   2   16   11
  0.26834529538E-05   19   2   17   11
 -0.53524912220E-06   19   2   18   11
  0.20943007286E-06   19   11   19   2
 -0.60101582995E-06   20   11   19   2
  0.26876344146E-03   19   2   11   11
  0.40202835845E-05   19   2   16   12
  0.33355836740E-05   19   2   17   12
 -0.62439704818E-05   19   2   18   12
 -0.50350518280E-05   19   12   19   2
 -0.49950512447E-05   20   12   19   2
 -0.19456038000E-05   19   2   12   11
  0.25882726567E-03   19   2   12   12
  0.73673551426E-06   19   2   16   13
  0.17624467349E-05   19   2   17   13
 -0.70464869051E-06   19   2   18   13
  0.32332414631E-05   19   13   19   2
  0.17115658936E-06   20   13   19   2
 -0.42679447973E-05   19   2   13   11
  0.36899860799E-05   19   2   13   12
  0.24808575436E-03   19   2   13   13
  0.18601578897E-06   19   2   16   14
 -0.73537990348E-05   19   2   17   14
  0.23484794210E-05   19   2   18   14
 -0.22596765023E-05   19   14   19   2
 -0.20025286443E-05   20   14   19   2
 -0.83141353720E-05   19   2   14   11
 -0.39075242083E-05   19   2   14   12
 -0.12515472900E-06   19   2   14   13
  0.25378888703E-03   19   2   14   14
  0.11837711875E-05   19   2   16   15
 -0.12757499551E-05   19   2   17   15
 -0.41123170172E-06   19   2   18   15
 -0.87100791354E-06   19   15   19   2
  0.31360967611E-06   20   15   19   2
 -0.23161937833E-05   19   2   15   11
 -0.32372196544E-05   19   2   15   12
 -0.29456579661E-05   19   2   15   13
  0.36881848166E-05   19   2   15   14
  0.25120057826E-03   19   2   15   15
 -0.45272036322E-05   19   2   16   1
 -0.61225018616E-05   19   2   17   1
 -0.29840533485E-05   19   2   18   1
 -0.45766513668E-05   19   2   19   1
 -0.11795774821E-04   20   1   19   2
  0.31367598228E-05   19   2   11   1
 -0.25506758551E-04   19   2   12   1
  0.52017299434E-05   19   2   13   1
  0.93976522856E-05   19   2   14   1
 -0.37613941808E-05   19   2   15   1
  0.80746211782E-03   19   2   1   1
  0.94279649951E-05   19   2   16   2
 -0.23158783792E-05   19   2   17   2
  0.53682215705E-05   19   2   18   2
  0.24706042667E-04   19   2   19   2
  0.20572238927E-02   20   2   16   16
  0.22090202165E-05   20   2   17   16
  0.19608103605E-02   20   2   17   17
  0.70418856506E-04   20   2   18   16
  0.15700770481E-04   20   2   18   17
  0.18956067717E-02   20   2   18   18
 -0.21125858078E-04   20   2   19   16
 -0.57867002799E-04   20   2   19   17
 -0.13813346501E-04   20   2   19   18
  0.19270540533E-02   20   2   19   19
 -0.11471537275E-03   20   16   20   2
  0.37616115264E-04   20   17   20   2
  0.93372498527E-04   20   18   20   2
 -0.15356189361E-04   20   19   20   2
  0.21201875554E-02   20   20   20   2
 -0.19357504959E-06   20   2   16   11
 -0.21945561945E-05   20   2   17   11
 -0.39902314928E-05   20   2   18   11
 -0.19912462882E-05   20   2   19   11
  0.29355371523E-05   20   11   20   2
  0.93792907949E-03   20   2   11   11
  0.57073959967E-04   20   2   16   12
  0.17209483266E-05   20   2   17   12
  0.58429355906E-06   20   2   18   12
  0.35925825188E-05   20   2   19   12
 -0.25770282489E-04   20   12   20   2
  0.28385193747E-04   20   2   12   11
  0.92820371224E-03   20   2   12   12
  0.22116571931E-04   20   2   16   13
 -0.12666256146E-04   20   2   17   13
  0.97513747411E-05   20   2   18   13
  0.10902523377E-04   20   2   19   13
  0.36004159295E-05   20   13   20   2
 -0.10988734537E-04   20   2   13   11
  0.12172070316E-04   20   2   13   12
  0.93450177745E-03   20   2   13   13
  0.42399157558E-05   20   2   16   14
 -0.19803430241E-05   20   2   17   14
 -0.69471837666E-05   20   2   18   14
  0.56678257365E-05   20   2   19   14
 -0.71384453790E-05   20   14   20   2
 -0.21038412794E-05   20   2   14   11
  0.39567118698E-05   20   2   14   12
 -0.48234245155E-05   20   2   14   13
  0.91763092864E-03   20   2   14   14
  0.29317091388E-05   20   2   16   15
  0.30399508662E-05   20   2   17   15
 -0.61723506847E-05   20   2   18   15
 -0.21864225352E-06   20   2   19   15
  0.30815576398E-05   20   15   20   2
 -0.12785067204E-04   20   2   15   11
 -0.48436761930E-05   20   2   15   12
 -0.14022882577E-05   20   2   15   13
  0.86109114310E-05   20   2   15   14
  0.94305413038E-03   20   2   15   15
  0.44561759072E-05   20   2   16   1
 -0.14999686860E-04   20   2   17   1
 -0.42585810067E-05   20   2   18   1
 -0.58528089488E-05   20   2   19   1
 -0.27931723288E-04   20   2   20   1
 -0.67240557601E-04   20   2   11   1
 -0.78620410451E-04   20   2   12   1
  0.17452251661E-04   20   2   13   1
  0.23732996770E-04   20   2   14   1
 -0.93419032275E-05   20   2   15   1
  0.24213941103E-02   20   2   1   1
 -0.56714691851E-05   20   2   16   2
 -0.16898904814E-04   20   2   17   2
  0.20282777287E-05   20   2   18   2
  0.18795131263E-04   20   2   19   2
  0.81374970429E-04   20   2   20   2
  0.78622199049E-04   16   16   11   2
  0.18225635012E-03   17   16   11   2
  0.65769693546E-04   17   17   11   2
 -0.19218013357E-04   18   16   11   2
 -0.68974934478E-04   18   17   11   2
  0.90214555719E-04   18   18   11   2
 -0.16596025922E-03   19   16   11   2
  0.35051533962E-05   19   17   11   2
  0.88268789148E-04   19   18   11   2
 -0.41354332754E-04   19   19   11   2
 -0.31004085345E-04   20   16   11   2
  0.60533573545E-05   20   17   11   2
  0.51013182752E-04   20   18   11   2
  0.12256631723E-03   20   19   11   2
  0.49167720662E-04   20   20   11   2
  0.22084733543E-04   16   11   11   2
 -0.21870450055E-03   17   11   11   2
 -0.81487318309E-04   18   11   11   2
  0.36153230094E-04   19   11   11   2
  0.26789125751E-03   20   11   11   2
 -0.39231284081E-01   11   11   11   2
  0.83514672581E-03   16   12   11   2
  0.57891795467E-04   17   12   11   2
 -0.66573300217E-04   18   12   11   2
 -0.71149751973E-04   19   12   11   2
  0.28574194153E-03   20   12   11   2
  0.76720946195E-03   12   11   11   2
 -0.34834025128E-01   12   12   11   2
  0.45699452382E-03   16   13   11   2
  0.19820532056E-03   17   13   11   2
 -0.46969421709E-04   18   13   11   2
 -0.63022006182E-04   19   13   11   2
 -0.85671636846E-04   20   13   11   2
  0.50442053149E-04   13   11   11   2
  0.31299116148E-03   13   12   11   2
 -0.33959411485E-01   13   13   11   2
  0.80853873042E-04   16   14   11   2
 -0.92046808694E-05   17   14   11   2
  0.10714887015E-03   18   14   11   2
 -0.12695777570E-03   19   14   11   2
  0.26670921056E-04   20   14   11   2
  0.11179338927E-02   14   11   11   2
  0.59563194199E-03   14   12   11   2
 -0.20279784015E-03   14   13   11   2
 -0.33594749377E-01   14   14   11   2
  0.33647084439E-04   16   15   11   2
 -0.75613830078E-04   17   15   11   2
  0.51475654915E-04   18   15   11   2
  0.46841522281E-04   19   15   11   2
 -0.14162086476E-03   20   15   11   2
 -0.78716671751E-04   15   11   11   2
 -0.20425851507E-03   15   12   11   2
 -0.22721630657E-03   15   13   11   2
 -0.21607447243E-03   15   14   11   2
 -0.36408776521E-01   15   15   11   2
  0.59805990274E-04   16   1   11   2
 -0.33672276059E-03   17   1   11   2
 -0.42050864614E-05   18   1   11   2
  0.43166278838E-04   19   1   11   2
 -0.42540638303E-03   20   1   11   2
  0.53254330114E-03   11   2   11   1
 -0.18298720288E-02   12   1   11   2
  0.29580539549E-03   13   1   11   2
  0.65589324218E-03   14   1   11   2
 -0.55377457160E-04   15   1   11   2
  0.26029866743E-01   11   2   1   1
  0.62627794979E-04   16   2   11   2
 -0.54320334449E-04   17   2   11   2
  0.59942383432E-04   18   2   11   2
  0.17589716640E-04   19   2   11   2
  0.45978206523E-04   20   2   11   2
  0.39363785419E-02   11   2   11   2
  0.18811850597E-03   16   16   12   2
 -0.37531660304E-05   17   16   12   2
  0.14798727917E-03   17   17   12   2
  0.15676886578E-04   18   16   12   2
  0.58341922811E-05   18   17   12   2
  0.13837657649E-03   18   18   12   2
  0.14277387591E-04   19   16   12   2
 -0.11243260841E-04   19   17   12   2
 -0.80173976373E-05   19   18   12   2
  0.13157854649E-03   19   19   12   2
 -0.26736216998E-04   20   16   12   2
 -0.16401073117E-05   20   17   12   2
 -0.39031566828E-05   20   18   12   2
 -0.96837562140E-05   20   19   12   2
  0.14332967427E-03   20   20   12   2
  0.35786898790E-04   16   11   12   2
  0.10850349039E-04   17   11   12   2
  0.44069097821E-05   18   11   12   2
 -0.93939315770E-05   19   11   12   2
  0.45541841760E-05   20   11   12   2
  0.26324144482E-02   12   2   11   11
 -0.53361079185E-04   16   12   12   2
 -0.65440703125E-05   17   12   12   2
 -0.27828076111E-05   18   12   12   2
  0.11851507111E-05   19   12   12   2
  0.11675014537E-04   20   12   12   2
 -0.21815162454E-02   12   11   12   2
  0.22660780213E-02   12   12   12   2
 -0.32485415502E-04   16   13   12   2
 -0.95750586771E-05   17   13   12   2
 -0.24167990099E-05   18   13   12   2
  0.36768744319E-05   19   13   12   2
  0.60576083950E-05   20   13   12   2
  0.13537765785E-03   13   11   12   2
 -0.51334484682E-04   13   12   12   2
  0.20480110196E-02   13   13   12   2
 -0.76600522026E-05   16   14   12   2
 -0.31544608235E-05   17   14   12   2
 -0.64545370260E-05   18   14   12   2
  0.87767760534E-05   19   14   12   2
  0.13972929694E-05   20   14   12   2
  0.14591599375E-03   14   11   12   2
 -0.44471615617E-03   14   12   12   2
  0.35571544914E-03   14   13   12   2
  0.25153067160E-02   14   14   12   2
 -0.71289779881E-05   16   15   12   2
  0.24556128607E-06   17   15   12   2
 -0.62997778394E-06   18   15   12   2
 -0.71248134949E-06   19   15   12   2
  0.49618445304E-05   20   15   12   2
  0.59837544670E-04   15   11   12   2
 -0.26923682823E-04   15   12   12   2
  0.62890628050E-03   15   13   12   2
 -0.11216995731E-03   15   14   12   2
  0.17294146064E-02   15   15   12   2
 -0.11992668707E-04   16   1   12   2
 -0.29990667894E-04   17   1   12   2
  0.27975034207E-05   18   1   12   2
 -0.42758592065E-05   19   1   12   2
 -0.38982771528E-04   20   1   12   2
 -0.11570947267E-03   12   2   11   1
  0.65193136836E-05   12   2   12   1
  0.12956610830E-04   13   1   12   2
  0.15112348420E-04   14   1   12   2
 -0.81520330257E-05   15   1   12   2
  0.23086299500E-02   12   2   1   1
  0.60419312396E-05   16   2   12   2
 -0.57928909705E-06   17   2   12   2
  0.56101345422E-05   18   2   12   2
  0.11796316811E-04   19   2   12   2
  0.48678979406E-04   20   2   12   2
 -0.10254218701E-04   12   2   11   2
  0.23912217259E-03   12   2   12   2
 -0.17339608532E-03   16   16   13   2
 -0.32272404340E-06   17   16   13   2
 -0.18918979323E-03   17   17   13   2
  0.45522384799E-05   18   16   13   2
 -0.21583941151E-05   18   17   13   2
 -0.17328174724E-03   18   18   13   2
  0.11868571301E-04   19   16   13   2
  0.12104127819E-04   19   17   13   2
  0.12945797437E-05   19   18   13   2
 -0.19620919755E-03   19   19   13   2
  0.14695513509E-04   20   16   13   2
 -0.13154018907E-04   20   17   13   2
  0.99252852125E-05   20   18   13   2
 -0.41155617584E-05   20   19   13   2
 -0.20261960928E-03   20   20   13   2
  0.20107066883E-04   16   11   13   2
  0.35891557554E-05   17   11   13   2
 -0.51500270427E-05   18   11   13   2
 -0.19124565042E-05   19   11   13   2
 -0.10519649100E-06   20   11   13   2
 -0.89381948546E-03   13   2   11   11
  0.14107037419E-04   16   12   13   2
 -0.72852964986E-05   17   12   13   2
 -0.54495213417E-05   18   12   13   2
  0.39382871032E-06   19   12   13   2
 -0.16357765577E-05   20   12   13   2
  0.14813997520E-03   13   2   12   11
 -0.93420984666E-03   13   2   12   12
 -0.34826995267E-05   16   13   13   2
 -0.49430182309E-05   17   13   13   2
 -0.19443663956E-04   18   13   13   2
  0.26132822743E-05   19   13   13   2
  0.20782963173E-04   20   13   13   2
 -0.16010014963E-02   13   11   13   2
  0.10279789061E-03   13   12   13   2
 -0.10779366085E-02   13   13   13   2
  0.25175178454E-05   16   14   13   2
 -0.17387208175E-05   17   14   13   2
  0.61689114804E-05   18   14   13   2
 -0.33367798020E-05   19   14   13   2
  0.34735949668E-05   20   14   13   2
 -0.11340257636E-03   14   11   13   2
 -0.29667862985E-04   14   12   13   2
  0.33979393608E-03   14   13   13   2
 -0.10767207347E-02   14   14   13   2
  0.22955887513E-04   16   15   13   2
 -0.19413657713E-05   17   15   13   2
 -0.24933092831E-05   18   15   13   2
 -0.90891568268E-06   19   15   13   2
  0.11427837267E-05   20   15   13   2
 -0.26253136967E-04   15   11   13   2
 -0.97213064023E-03   15   12   13   2
  0.20221424410E-05   15   13   13   2
  0.51943697096E-03   15   14   13   2
 -0.98926590529E-03   15   15   13   2
  0.18900662712E-06   16   1   13   2
  0.12688754115E-04   17   1   13   2
 -0.29222161927E-06   18   1   13   2
 -0.13942618712E-06   19   1   13   2
  0.17702978344E-04   20   1   13   2
  0.23322793905E-04   13   2   11   1
  0.28835921858E-04   13   2   12   1
  0.57968334051E-04   13   2   13   1
 -0.13488158535E-04   14   1   13   2
 -0.25886371171E-04   15   1   13   2
 -0.13049663746E-02   13   2   1   1
 -0.33857833306E-05   16   2   13   2
  0.41864150059E-05   17   2   13   2
 -0.72404709392E-05   18   2   13   2
 -0.60887727559E-06   19   2   13   2
 -0.11329938269E-04   20   2   13   2
 -0.15285711840E-04   13   2   11   2
 -0.14293734899E-04   13   2   12   2
  0.18841451827E-03   13   2   13   2
 -0.41110079781E-03   16   16   14   2
 -0.13063457441E-04   17   16   14   2
 -0.40249667509E-03   17   17   14   2
 -0.75340826175E-05   18   16   14   2
  0.32583764209E-05   18   17   14   2
 -0.41265082048E-03   18   18   14   2
  0.66542244967E-05   19   16   14   2
 -0.34445312534E-04   19   17   14   2
  0.47059327896E-05   19   18   14   2
 -0.34667646886E-03   19   19   14   2
 -0.24062923909E-04   20   16   14   2
  0.65405654316E-05   20   17   14   2
 -0.19571827580E-04   20   18   14   2
 -0.47341251309E-05   20   19   14   2
 -0.32714429895E-03   20   20   14   2
 -0.88707768965E-05   16   11   14   2
  0.20411975642E-04   17   11   14   2
  0.24518812311E-04   18   11   14   2
 -0.15682121742E-04   19   11   14   2
 -0.33094593249E-04   20   11   14   2
  0.42788487540E-02   14   2   11   11
 -0.13176193275E-03   16   12   14   2
  0.42895598879E-05   17   12   14   2
  0.23730857940E-04   18   12   14   2
  0.61328272840E-05   19   12   14   2
 -0.20981904867E-04   20   12   14   2
  0.17382073441E-03   14   2   12   11
  0.44345064046E-02   14   2   12   12
 -0.31113178028E-04   16   13   14   2
 -0.12815392237E-04   17   13   14   2
  0.15394590574E-04   18   13   14   2
  0.52835469974E-06   19   13   14   2
  0.79900069804E-05   20   13   14   2
 -0.92781369467E-04   14   2   13   11
 -0.30567319534E-03   14   2   13   12
  0.29012547487E-02   14   2   13   13
 -0.14493389372E-04   16   14   14   2
  0.43154020137E-05   17   14   14   2
 -0.32890229552E-04   18   14   14   2
  0.18278254238E-04   19   14   14   2
  0.20181978054E-04   20   14   14   2
 -0.18168488103E-02   14   11   14   2
 -0.17623578742E-03   14   12   14   2
  0.19522983259E-04   14   13   14   2
  0.35697020423E-02   14   14   14   2
  0.45651082597E-05   16   15   14   2
  0.12184570103E-04   17   15   14   2
 -0.16710212352E-05   18   15   14   2
 -0.12228798388E-05   19   15   14   2
  0.15354028670E-04   20   15   14   2
  0.67231036689E-05   15   11   14   2
  0.50322286247E-04   15   12   14   2
 -0.34455491647E-03   15   13   14   2
 -0.92268349577E-04   15   14   14   2
  0.27145858517E-02   15   15   14   2
 -0.18357495996E-04   16   1   14   2
 -0.21608612496E-04   17   1   14   2
  0.76178937194E-05   18   1   14   2
 -0.27933480500E-05   19   1   14   2
 -0.19782941621E-04   20   1   14   2
  0.37523572978E-04   14   2   11   1
  0.90523766972E-04   14   2   12   1
 -0.24508084068E-04   14   2   13   1
  0.38689601951E-04   14   2   14   1
  0.12060856717E-04   15   1   14   2
  0.11598659661E-02   14   2   1   1
  0.10155971226E-04   16   2   14   2
 -0.17683820058E-04   17   2   14   2
  0.10968340497E-04   18   2   14   2
 -0.11477386370E-05   19   2   14   2
 -0.11733403411E-04   20   2   14   2
 -0.14979689983E-03   14   2   11   2
  0.70252046665E-05   14   2   12   2
 -0.10585675309E-04   14   2   13   2
  0.22012227472E-03   14   2   14   2
 -0.54196529487E-03   16   16   15   2
  0.76615261790E-05   17   16   15   2
 -0.52689588892E-03   17   17   15   2
 -0.12123194780E-04   18   16   15   2
 -0.59956452265E-05   18   17   15   2
 -0.51606770536E-03   18   18   15   2
 -0.73825060405E-05   19   16   15   2
 -0.98988942517E-05   19   17   15   2
  0.13484064480E-04   19   18   15   2
 -0.48267760930E-03   19   19   15   2
  0.88054648048E-05   20   16   15   2
  0.22408741336E-05   20   17   15   2
 -0.34636690234E-05   20   18   15   2
  0.76821604352E-05   20   19   15   2
 -0.47610569818E-03   20   20   15   2
 -0.11131134024E-05   16   11   15   2
 -0.75260071092E-05   17   11   15   2
  0.31717215228E-05   18   11   15   2
  0.24291869204E-05   19   11   15   2
 -0.31800203224E-05   20   11   15   2
 -0.10008153436E-02   15   2   11   11
  0.14049239023E-05   16   12   15   2
 -0.90378834443E-06   17   12   15   2
  0.11591480078E-04   18   12   15   2
 -0.52430938075E-05   19   12   15   2
  0.61528905384E-05   20   12   15   2
  0.75862600186E-04   15   2   12   11
 -0.83347062958E-03   15   2   12   12
  0.53768737162E-05   16   13   15   2
  0.38675959654E-05   17   13   15   2
  0.10260805087E-04   18   13   15   2
 -0.84363724803E-05   19   13   15   2
 -0.57923240416E-05   20   13   15   2
 -0.14065690553E-04   15   2   13   11
  0.40172392709E-03   15   2   13   12
 -0.10227120063E-02   15   2   13   13
 -0.18041635003E-05   16   14   15   2
  0.14741911965E-04   17   14   15   2
 -0.22900830954E-05   18   14   15   2
 -0.93861092510E-07   19   14   15   2
  0.94402736031E-05   20   14   15   2
 -0.23509390285E-04   15   2   14   11
  0.85489575940E-04   15   2   14   12
 -0.16960850053E-03   15   2   14   13
 -0.74907886023E-03   15   2   14   14
 -0.30113838609E-05   16   15   15   2
 -0.70106805804E-05   17   15   15   2
 -0.24418649394E-05   18   15   15   2
  0.41302586415E-05   19   15   15   2
  0.11598755903E-04   20   15   15   2
 -0.17229044393E-02   15   11   15   2
  0.30887720252E-03   15   12   15   2
 -0.39776974835E-04   15   13   15   2
  0.53876423204E-03   15   14   15   2
 -0.96009894053E-03   15   15   15   2
 -0.10097437412E-04   16   1   15   2
  0.99478519084E-05   17   1   15   2
  0.11994103049E-05   18   1   15   2
 -0.52422192313E-05   19   1   15   2
  0.64802257144E-05   20   1   15   2
  0.38672829822E-04   15   2   11   1
  0.20600607651E-04   15   2   12   1
 -0.16675950852E-05   15   2   13   1
 -0.23164123233E-05   15   2   14   1
  0.33615677541E-04   15   2   15   1
 -0.10220576524E-02   15   2   1   1
  0.11810508530E-04   16   2   15   2
  0.76535256043E-05   17   2   15   2
  0.10907598472E-04   18   2   15   2
  0.14190049626E-05   19   2   15   2
 -0.98928976713E-05   20   2   15   2
  0.10543536957E-04   15   2   11   2
 -0.21161983259E-04   15   2   12   2
  0.77624968792E-05   15   2   13   2
 -0.28808683633E-05   15   2   14   2
  0.16505477395E-03   15   2   15   2
 -0.15536571993E-02   16   16   2   1
 -0.14417136580E-03   17   16   2   1
 -0.15919380157E-02   17   17   2   1
  0.65723007564E-04   18   16   2   1
  0.46356581095E-04   18   17   2   1
 -0.15666830012E-02   18   18   2   1
  0.10204492574E-03   19   16   2   1
  0.33240725196E-04   19   17   2   1
 -0.12250336764E-03   19   18   2   1
 -0.16188293800E-02   19   19   2   1
  0.29949199179E-04   20   16   2   1
  0.36415803245E-05   20   17   2   1
 -0.17009196098E-05   20   18   2   1
 -0.98366335144E-04   20   19   2   1
 -0.16987169506E-02   20   20   2   1
  0.31976167095E-05   16   11   2   1
 -0.38667091506E-05   17   11   2   1
  0.73320501555E-04   18   11   2   1
 -0.50562546073E-05   19   11   2   1
 -0.12333098819E-03   20   11   2   1
  0.59983124397E-02   11   11   2   1
 -0.21220157767E-03   16   12   2   1
 -0.72986138813E-05   17   12   2   1
  0.27697199376E-05   18   12   2   1
 -0.32794046381E-05   19   12   2   1
 -0.18259515373E-04   20   12   2   1
 -0.96440947408E-04   12   11   2   1
  0.42363577170E-02   12   12   2   1
 -0.93104426697E-04   16   13   2   1
 -0.23752009206E-04   17   13   2   1
  0.13828727666E-05   18   13   2   1
  0.98040436961E-05   19   13   2   1
  0.18062108203E-04   20   13   2   1
 -0.53487721446E-04   13   11   2   1
 -0.40129779120E-04   13   12   2   1
  0.39063297010E-02   13   13   2   1
  0.17032118118E-04   16   14   2   1
 -0.70272986011E-05   17   14   2   1
 -0.10976415847E-04   18   14   2   1
  0.15433372115E-04   19   14   2   1
 -0.16925309872E-04   20   14   2   1
 -0.14757841802E-03   14   11   2   1
 -0.20893349898E-03   14   12   2   1
  0.46607713661E-04   14   13   2   1
  0.39811735573E-02   14   14   2   1
  0.54597462705E-05   16   15   2   1
  0.19390135974E-04   17   15   2   1
 -0.14148476071E-04   18   15   2   1
 -0.10271045007E-04   19   15   2   1
 -0.51490442993E-05   20   15   2   1
  0.41645504179E-04   15   11   2   1
  0.24601849041E-04   15   12   2   1
  0.35750550979E-04   15   13   2   1
  0.85260210794E-04   15   14   2   1
  0.43262331297E-02   15   15   2   1
  0.86448329417E-05   16   1   2   1
 -0.23935592877E-03   17   1   2   1
  0.62315408848E-04   18   1   2   1
  0.28033485256E-04   19   1   2   1
 -0.11356383218E-03   20   1   2   1
  0.25004941125E-02   11   1   2   1
 -0.48185943805E-04   12   1   2   1
 -0.65077723291E-04   13   1   2   1
  0.13610168171E-03   14   1   2   1
  0.97399036541E-04   15   1   2   1
  0.11538532141E-01   2   1   1   1
  0.23381536150E-03   16   2   2   1
 -0.52464014567E-03   17   2   2   1
 -0.14775038457E-03   18   2   2   1
  0.91460128379E-04   19   2   2   1
 -0.58400549610E-03   20   2   2   1
  0.11162715316E-03   11   2   2   1
 -0.13543721692E-02   12   2   2   1
  0.27148624619E-03   13   2   2   1
  0.45408178688E-03   14   2   2   1
 -0.13144311642E-03   15   2   2   1
  0.45157824943E-01   2   1   2   1
  0.19772761813   16   16   2   2
  0.22702843803E-02   17   16   2   2
  0.19370648323   17   17   2   2
 -0.56186230855E-03   18   16   2   2
 -0.83168320302E-03   18   17   2   2
  0.19124042689   18   18   2   2
 -0.19017568256E-02   19   16   2   2
 -0.50926433710E-03   19   17   2   2
  0.92701422739E-03   19   18   2   2
  0.18904195084   19   19   2   2
 -0.48799311018E-02   20   16   2   2
  0.13907484391E-03   20   17   2   2
 -0.48438933497E-04   20   18   2   2
  0.15471055997E-02   20   19   2   2
  0.19301017437   20   20   2   2
 -0.72433908716E-03   16   11   2   2
  0.10790460815E-03   17   11   2   2
  0.80062394925E-03   18   11   2   2
 -0.11735449015E-03   19   11   2   2
 -0.39271341478E-03   20   11   2   2
  0.23808634443   11   11   2   2
 -0.10238640759E-02   16   12   2   2
  0.74719694945E-03   17   12   2   2
  0.55009554815E-04   18   12   2   2
  0.10925687710E-02   19   12   2   2
  0.47557059188E-03   20   12   2   2
  0.22983658659E-02   12   11   2   2
  0.21935604710   12   12   2   2
  0.94166916496E-04   16   13   2   2
  0.10391074208E-03   17   13   2   2
 -0.48669170940E-03   18   13   2   2
  0.49678439093E-03   19   13   2   2
  0.33426457620E-03   20   13   2   2
 -0.11481169715E-02   13   11   2   2
 -0.11441112879E-02   13   12   2   2
  0.21352820945   13   13   2   2
 -0.73670686464E-04   16   14   2   2
 -0.10328731774E-02   17   14   2   2
 -0.36039976513E-03   18   14   2   2
  0.37219891025E-03   19   14   2   2
 -0.10864555331E-02   20   14   2   2
 -0.12096448273E-02   14   11   2   2
 -0.29714627512E-02   14   12   2   2
  0.33678593208E-03   14   13   2   2
  0.21307725790   14   14   2   2
 -0.99165574915E-04   16   15   2   2
  0.45541171279E-03   17   15   2   2
  0.13260882419E-03   18   15   2   2
  0.37462800160E-03   19   15   2   2
  0.14702461702E-03   20   15   2   2
  0.71409871080E-03   15   11   2   2
  0.30615878897E-03   15   12   2   2
 -0.41074973562E-03   15   13   2   2
  0.58519855669E-03   15   14   2   2
  0.21743615643   15   15   2   2
  0.40049989175E-03   16   1   2   2
 -0.86129977072E-02   17   1   2   2
 -0.13311548955E-03   18   1   2   2
  0.97548750257E-03   19   1   2   2
 -0.10123498644E-01   20   1   2   2
 -0.44070935772E-02   11   1   2   2
 -0.24817266195E-01   12   1   2   2
  0.42281036602E-02   13   1   2   2
  0.84467162190E-02   14   1   2   2
 -0.14294390212E-02   15   1   2   2
  0.83480899297   2   2   1   1
  0.16470975229E-02   16   2   2   2
 -0.17643186827E-02   17   2   2   2
  0.96891710122E-03   18   2   2   2
  0.74944059958E-03   19   2   2   2
  0.26877456351E-02   20   2   2   2
  0.27719466165E-01   11   2   2   2
  0.26610498387E-02   12   2   2   2
 -0.14104732303E-02   13   2   2   2
  0.10877459413E-02   14   2   2   2
 -0.13047586070E-02   15   2   2   2
 -0.18453820139E-02   2   2   2   1
  0.88608392392   2   2   2   2
 -0.30522145711E-01   16   16   16   3
  0.58743695102E-04   17   16   16   3
 -0.28167198954E-01   17   17   16   3
 -0.44822235405E-03   18   16   16   3
 -0.38328734949E-04   18   17   16   3
 -0.28077945764E-01   18   18   16   3
  0.14234546551E-03   19   16   16   3
  0.41063852365E-04   19   17   16   3
  0.15823890724E-03   19   18   16   3
 -0.27843804765E-01   19   19   16   3
 -0.75923832590E-04   20   16   16   3
 -0.21052320342E-04   20   17   16   3
 -0.68680681763E-03   20   18   16   3
  0.22244900408E-03   20   19   16   3
 -0.28094548568E-01   20   20   16   3
 -0.59444096512E-04   16   11   16   3
  0.79464795379E-04   17   11   16   3
  0.10142807358E-03   18   11   16   3
 -0.24331572233E-04   19   11   16   3
 -0.10610456787E-03   20   11   16   3
  0.14561343978E-02   16   3   11   11
 -0.13884353650E-02   16   12   16   3
  0.48710634000E-04   17   12   16   3
 -0.10589385618E-03   18   12   16   3
 -0.11113648962E-03   19   12   16   3
  0.21819052789E-03   20   12   16   3
  0.44522079140E-04   16   3   12   11
  0.62904973867E-03   16   3   12   12
 -0.61186727985E-03   16   13   16   3
  0.13769462957E-03   17   13   16   3
 -0.11540858453E-03   18   13   16   3
 -0.98242407979E-04   19   13   16   3
 -0.54195484426E-04   20   13   16   3
  0.27938197251E-04   16   3   13   11
 -0.14856178619E-03   16   3   13   12
  0.43866952873E-03   16   3   13   13
 -0.79233860966E-04   16   14   16   3
 -0.48406476128E-04   17   14   16   3
  0.78937057238E-04   18   14   16   3
 -0.71587485912E-04   19   14   16   3
 -0.49362645805E-05   20   14   16   3
 -0.43210407455E-04   16   3   14   11
 -0.12919437430E-03   16   3   14   12
  0.13222733206E-04   16   3   14   13
  0.54342234391E-03   16   3   14   14
 -0.74458234797E-04   16   15   16   3
  0.89927758567E-05   17   15   16   3
  0.60578640205E-04   18   15   16   3
 -0.43524125762E-05   19   15   16   3
 -0.58419914699E-04   20   15   16   3
  0.81064788697E-04   16   3   15   11
  0.70118210406E-04   16   3   15   12
 -0.47632838620E-04   16   3   15   13
  0.19112726587E-04   16   3   15   14
  0.76782394481E-03   16   3   15   15
 -0.74434820092E-04   16   3   16   1
 -0.41629277830E-03   17   1   16   3
 -0.14671110524E-04   18   1   16   3
  0.50385956793E-04   19   1   16   3
 -0.51411123735E-03   20   1   16   3
 -0.49124146046E-04   16   3   11   1
 -0.70664720566E-03   16   3   12   1
  0.10316281761E-03   16   3   13   1
  0.23691770802E-03   16   3   14   1
 -0.17533426070E-04   16   3   15   1
  0.18157241274E-01   16   3   1   1
  0.19212611658E-03   16   3   16   2
 -0.47997353349E-04   17   2   16   3
 -0.25751594165E-04   18   2   16   3
  0.38690067641E-05   19   2   16   3
 -0.22804676873E-04   20   2   16   3
  0.74663119599E-03   16   3   11   2
  0.73046716815E-04   16   3   12   2
 -0.33660476433E-04   16   3   13   2
  0.37640876178E-04   16   3   14   2
 -0.15591473156E-04   16   3   15   2
 -0.18850089855E-03   16   3   2   1
  0.17881711691E-01   16   3   2   2
  0.21919497268E-02   16   3   16   3
 -0.17777791475E-02   17   3   16   16
 -0.17244507669E-02   17   16   17   3
 -0.23524727372E-02   17   17   17   3
 -0.56050495644E-04   18   16   17   3
  0.18133467110E-05   18   17   17   3
 -0.23874347273E-02   18   18   17   3
  0.19357547509E-03   19   16   17   3
  0.22773091514E-03   19   17   17   3
 -0.72154700132E-03   19   18   17   3
 -0.17279282059E-02   19   19   17   3
 -0.68726858226E-04   20   16   17   3
  0.50656775331E-04   20   17   17   3
 -0.66446375024E-04   20   18   17   3
 -0.33076452125E-03   20   19   17   3
 -0.20539152540E-02   20   20   17   3
  0.13957800869E-04   17   3   16   11
 -0.33245113604E-05   17   11   17   3
  0.27540683765E-05   18   11   17   3
  0.13586486348E-05   19   11   17   3
 -0.69978645868E-05   20   11   17   3
  0.65236424118E-03   17   3   11   11
 -0.12152357810E-03   17   3   16   12
 -0.96656895121E-04   17   12   17   3
 -0.20251207825E-04   18   12   17   3
 -0.20026286566E-04   19   12   17   3
  0.19206764512E-04   20   12   17   3
  0.75084851224E-05   17   3   12   11
  0.68313100711E-03   17   3   12   12
 -0.55244822868E-04   17   3   16   13
 -0.38726837386E-04   17   13   17   3
 -0.16754185746E-04   18   13   17   3
 -0.18592927573E-04   19   13   17   3
  0.16463021135E-05   20   13   17   3
 -0.11172565726E-04   17   3   13   11
  0.23464195142E-04   17   3   13   12
  0.71821599510E-03   17   3   13   13
 -0.70349146327E-05   17   3   16   14
 -0.84676662949E-06   17   14   17   3
 -0.43977371318E-05   18   14   17   3
  0.96669734687E-05   19   14   17   3
 -0.33926201961E-05   20   14   17   3
 -0.42117139105E-05   17   3   14   11
  0.11015481463E-04   17   3   14   12
 -0.91388382213E-05   17   3   14   13
  0.68775136072E-03   17   3   14   14
 -0.76210389264E-05   17   3   16   15
 -0.10817597614E-05   17   15   17   3
 -0.63291302314E-07   18   15   17   3
  0.24132929260E-05   19   15   17   3
 -0.46389788384E-05   20   15   17   3
 -0.34114029552E-04   17   3   15   11
 -0.14611952043E-04   17   3   15   12
 -0.35968336027E-05   17   3   15   13
  0.34553332121E-05   17   3   15   14
  0.67884438354E-03   17   3   15   15
 -0.36662481837E-04   17   3   16   1
  0.24440685798E-04   17   3   17   1
  0.26670445253E-06   18   1   17   3
 -0.10571486261E-04   19   1   17   3
  0.32736728078E-04   20   1   17   3
  0.43044417397E-04   17   3   11   1
  0.13953258839E-03   17   3   12   1
 -0.21821595641E-04   17   3   13   1
 -0.49736296223E-04   17   3   14   1
 -0.99457721867E-06   17   3   15   1
 -0.25103366792E-02   17   3   1   1
  0.61888379112E-05   17   3   16   2
 -0.20118859151E-05   17   3   17   2
 -0.14049121276E-04   18   2   17   3
 -0.63128605220E-05   19   2   17   3
 -0.20992075427E-05   20   2   17   3
 -0.12622625150E-03   17   3   11   2
 -0.10809325717E-04   17   3   12   2
  0.14437894482E-05   17   3   13   2
 -0.78695497804E-06   17   3   14   2
 -0.12761468711E-05   17   3   15   2
  0.39267159280E-04   17   3   2   1
 -0.25975896761E-02   17   3   2   2
  0.33251355210E-04   17   3   16   3
  0.21503052153E-03   17   3   17   3
 -0.28768214773E-02   18   3   16   16
  0.13038613323E-03   18   3   17   16
 -0.31370613464E-02   18   3   17   17
 -0.14723856552E-02   18   16   18   3
  0.51394853206E-04   18   17   18   3
 -0.30570335437E-02   18   18   18   3
 -0.16566486299E-04   19   16   18   3
  0.62738562261E-03   19   17   18   3
  0.27494294575E-03   19   18   18   3
 -0.26087294883E-02   19   19   18   3
  0.51777735292E-03   20   16   18   3
  0.19530543676E-03   20   17   18   3
  0.19127090286E-03   20   18   18   3
  0.13913817636E-04   20   19   18   3
 -0.29823857579E-02   20   20   18   3
  0.13197715499E-04   18   3   16   11
  0.18854398337E-04   18   3   17   11
 -0.15907389368E-05   18   11   18   3
 -0.10177625807E-05   19   11   18   3
 -0.12963429281E-04   20   11   18   3
  0.36558007993E-03   18   3   11   11
 -0.13006732937E-03   18   3   16   12
 -0.43451350642E-05   18   3   17   12
 -0.16834789840E-03   18   12   18   3
 -0.55047273551E-05   19   12   18   3
  0.21719048616E-04   20   12   18   3
 -0.50084662425E-04   18   3   12   11
  0.39798265290E-03   18   3   12   12
 -0.84913765345E-04   18   3   16   13
  0.13921938365E-04   18   3   17   13
 -0.92312444591E-04   18   13   18   3
  0.25121641169E-05   19   13   18   3
  0.81899105145E-06   20   13   18   3
  0.29915955699E-04   18   3   13   11
  0.62670919048E-04   18   3   13   12
  0.49189486820E-03   18   3   13   13
  0.15996211166E-04   18   3   16   14
 -0.27996893351E-04   18   3   17   14
  0.37220388226E-04   18   14   18   3
 -0.22049948274E-04   19   14   18   3
 -0.14219523220E-05   20   14   18   3
  0.24051857045E-04   18   3   14   11
 -0.16251202024E-05   18   3   14   12
 -0.33693674075E-04   18   3   14   13
  0.52524303717E-03   18   3   14   14
  0.46638959982E-05   18   3   16   15
 -0.45668530756E-05   18   3   17   15
 -0.31475677090E-05   18   15   18   3
 -0.71187482458E-05   19   15   18   3
 -0.22145025048E-04   20   15   18   3
 -0.69472967896E-04   18   3   15   11
  0.19786055380E-04   18   3   15   12
  0.21083804195E-04   18   3   15   13
  0.18758161538E-04   18   3   15   14
  0.50701100506E-03   18   3   15   15
 -0.39993985875E-05   18   3   16   1
  0.43370577106E-05   18   3   17   1
 -0.14037658793E-04   18   3   18   1
  0.31901394656E-05   19   1   18   3
  0.43476225898E-05   20   1   18   3
 -0.24366652755E-04   18   3   11   1
  0.62064765775E-04   18   3   12   1
 -0.78829599953E-05   18   3   13   1
 -0.43408958236E-04   18   3   14   1
 -0.54878125618E-05   18   3   15   1
 -0.19917491603E-02   18   3   1   1
 -0.11322873384E-04   18   3   16   2
  0.12363894376E-04   18   3   17   2
 -0.33434295221E-04   18   3   18   2
  0.11854119076E-04   19   2   18   3
  0.47317790519E-05   20   2   18   3
 -0.10518251862E-03   18   3   11   2
  0.93318185290E-05   18   3   12   2
  0.10987312953E-04   18   3   13   2
 -0.27734306586E-04   18   3   14   2
 -0.20335850268E-04   18   3   15   2
 -0.38950018532E-04   18   3   2   1
 -0.20348399478E-02   18   3   2   2
  0.52887820511E-04   18   3   16   3
  0.17261598362E-04   18   3   17   3
  0.25983681029E-03   18   3   18   3
  0.47658121059E-02   19   3   16   16
  0.15727708357E-03   19   3   17   16
  0.49472300829E-02   19   3   17   17
 -0.47881316074E-04   19   3   18   16
  0.18336711894E-03   19   3   18   17
  0.47333997053E-02   19   3   18   18
 -0.15115752683E-02   19   16   19   3
 -0.34155598221E-03   19   17   19   3
 -0.27446003054E-03   19   18   19   3
  0.54016958521E-02   19   19   19   3
 -0.89958498066E-04   20   16   19   3
  0.84844787961E-03   20   17   19   3
 -0.40614961372E-04   20   18   19   3
  0.27692344423E-03   20   19   19   3
  0.50201575864E-02   20   20   19   3
 -0.46755984192E-05   19   3   16   11
 -0.64682689016E-05   19   3   17   11
 -0.73151043751E-05   19   3   18   11
 -0.87291641506E-06   19   11   19   3
  0.98493559388E-05   20   11   19   3
  0.98103061485E-03   19   3   11   11
  0.16557777240E-03   19   3   16   12
 -0.15840394168E-04   19   3   17   12
  0.21227320873E-04   19   3   18   12
 -0.80283998247E-04   19   12   19   3
 -0.38994736642E-04   20   12   19   3
  0.12932647897E-04   19   3   12   11
  0.93754246190E-03   19   3   12   12
  0.72128453735E-04   19   3   16   13
 -0.30364333198E-04   19   3   17   13
  0.24072631767E-04   19   3   18   13
 -0.23383239290E-04   19   13   19   3
  0.77223522779E-05   20   13   19   3
 -0.83202082967E-05   19   3   13   11
 -0.40980132873E-05   19   3   13   12
  0.90016412768E-03   19   3   13   13
  0.51320983472E-05   19   3   16   14
  0.10325659467E-04   19   3   17   14
 -0.19578050695E-04   19   3   18   14
  0.76275976515E-05   19   14   19   3
 -0.77329176366E-06   20   14   19   3
 -0.97625607214E-05   19   3   14   11
 -0.87527954020E-05   19   3   14   12
  0.83577120849E-05   19   3   14   13
  0.89086972919E-03   19   3   14   14
  0.74118087361E-05   19   3   16   15
  0.65331898076E-05   19   3   17   15
 -0.10682812017E-04   19   3   18   15
 -0.36190124182E-05   19   15   19   3
  0.14707991883E-04   20   15   19   3
  0.40740261510E-05   19   3   15   11
 -0.32088947408E-05   19   3   15   12
  0.70530188906E-05   19   3   15   13
 -0.57768970909E-05   19   3   15   14
  0.89219521163E-03   19   3   15   15
  0.11614172820E-04   19   3   16   1
 -0.95713090109E-05   19   3   17   1
  0.16383093839E-05   19   3   18   1
 -0.13879378359E-04   19   3   19   1
 -0.14772087397E-04   20   1   19   3
 -0.13161591489E-04   19   3   11   1
 -0.10108366599E-03   19   3   12   1
  0.17945056801E-04   19   3   13   1
  0.40997914190E-04   19   3   14   1
 -0.36707829621E-05   19   3   15   1
  0.34558884488E-02   19   3   1   1
 -0.18147433430E-04   19   3   16   2
 -0.16347444717E-04   19   3   17   2
  0.13008436834E-04   19   3   18   2
  0.17678574392E-04   19   3   19   2
  0.54014945804E-04   20   2   19   3
  0.10430655859E-03   19   3   11   2
  0.19446925649E-04   19   3   12   2
 -0.92132021168E-05   19   3   13   2
  0.11714641021E-04   19   3   14   2
 -0.87022188930E-05   19   3   15   2
 -0.36039072820E-04   19   3   2   1
  0.33771444028E-02   19   3   2   2
 -0.11396331693E-03   19   3   16   3
 -0.13024697786E-04   19   3   17   3
 -0.26092603847E-04   19   3   18   3
  0.21151718417E-03   19   3   19   3
  0.28256710733E-02   20   3   16   16
 -0.59067622761E-04   20   3   17   16
  0.31725393913E-02   20   3   17   17
  0.51269668739E-03   20   3   18   16
 -0.77530977281E-04   20   3   18   17
  0.30308290099E-02   20   3   18   18
 -0.19429524860E-05   20   3   19   16
 -0.54054846083E-03   20   3   19   17
 -0.62225966560E-04   20   3   19   18
  0.28014214000E-02   20   3   19   19
 -0.12663273204E-02   20   16   20   3
 -0.11357222869E-03   20   17   20   3
 -0.10567838513E-03   20   18   20   3
  0.14243739395E-03   20   19   20   3
  0.33411763240E-02   20   20   20   3
  0.37920999241E-06   20   3   16   11
 -0.33190421798E-05   20   3   17   11
 -0.77716299888E-05   20   3   18   11
  0.45724101912E-05   20   3   19   11
  0.83686560756E-05   20   11   20   3
 -0.42035955454E-03   20   3   11   11
  0.16198916215E-03   20   3   16   12
 -0.17434139954E-04   20   3   17   12
  0.24734317229E-04   20   3   18   12
  0.23369904192E-04   20   3   19   12
 -0.11828488326E-03   20   12   20   3
 -0.18142856206E-04   20   3   12   11
 -0.41832788607E-03   20   3   12   12
  0.62627845984E-04   20   3   16   13
 -0.23211029317E-04   20   3   17   13
  0.10996256056E-04   20   3   18   13
  0.22739904247E-04   20   3   19   13
 -0.31948100639E-04   20   13   20   3
  0.72915182539E-05   20   3   13   11
  0.15524115307E-04   20   3   13   12
 -0.39839614427E-03   20   3   13   13
  0.15715510069E-04   20   3   16   14
 -0.95091228852E-05   20   3   17   14
 -0.13714485132E-05   20   3   18   14
  0.62523673820E-05   20   3   19   14
 -0.12907975880E-04   20   14   20   3
  0.95401113243E-05   20   3   14   11
  0.15390526829E-05   20   3   14   12
 -0.12802077373E-05   20   3   14   13
 -0.39523583884E-03   20   3   14   14
  0.11586820966E-04   20   3   16   15
 -0.70781650736E-06   20   3   17   15
 -0.74277457429E-05   20   3   18   15
  0.15251735294E-05   20   3   19   15
  0.86147952624E-06   20   15   20   3
 -0.20230611521E-05   20   3   15   11
  0.68476500272E-05   20   3   15   12
  0.80972297355E-06   20   3   15   13
 -0.28882994015E-05   20   3   15   14
 -0.39830694326E-03   20   3   15   15
 -0.11935771358E-04   20   3   16   1
 -0.30430652402E-04   20   3   17   1
  0.23258299813E-06   20   3   18   1
 -0.23219297260E-05   20   3   19   1
 -0.41416132428E-04   20   3   20   1
 -0.55835167536E-04   20   3   11   1
 -0.16502903389E-03   20   3   12   1
  0.25395742537E-04   20   3   13   1
  0.49402603031E-04   20   3   14   1
 -0.30485373939E-05   20   3   15   1
  0.28382545575E-02   20   3   1   1
 -0.12072863729E-04   20   3   16   2
  0.11912713000E-05   20   3   17   2
  0.30374524206E-05   20   3   18   2
  0.81945004601E-05   20   3   19   2
  0.22125810431E-04   20   3   20   2
  0.11134665085E-03   20   3   11   2
  0.51164830484E-05   20   3   12   2
  0.66643410970E-06   20   3   13   2
  0.24937863901E-05   20   3   14   2
 -0.33179903934E-05   20   3   15   2
  0.12735893507E-03   20   3   2   1
  0.26610482537E-02   20   3   2   2
 -0.12187308025E-03   20   3   16   3
 -0.63480962863E-04   20   3   17   3
 -0.20496435935E-04   20   3   18   3
  0.46268413114E-04   20   3   19   3
  0.19212950641E-03   20   3   20   3
 -0.16192544490E-02   16   16   11   3
 -0.11886867419E-04   17   16   11   3
 -0.14902551305E-02   17   17   11   3
 -0.15996875114E-04   18   16   11   3
  0.85846922469E-05   18   17   11   3
 -0.14352012625E-02   18   18   11   3
  0.85423009720E-05   19   16   11   3
  0.33708587006E-04   19   17   11   3
 -0.58663090052E-05   19   18   11   3
 -0.14283002159E-02   19   19   11   3
  0.10683847086E-03   20   16   11   3
  0.14644153382E-04   20   17   11   3
  0.14651638654E-05   20   18   11   3
 -0.77213804998E-05   20   19   11   3
 -0.15049133088E-02   20   20   11   3
  0.18278798401E-04   16   11   11   3
  0.23457814453E-04   17   11   11   3
  0.10733622829E-04   18   11   11   3
  0.15103862467E-05   19   11   11   3
 -0.47766099228E-04   20   11   11   3
  0.24676150920E-02   11   11   11   3
 -0.69753356412E-04   16   12   11   3
 -0.40789263599E-05   17   12   11   3
 -0.79341395288E-05   18   12   11   3
  0.37152388814E-05   19   12   11   3
 -0.28329128249E-04   20   12   11   3
  0.19539917725E-03   12   11   11   3
  0.19300275739E-02   12   12   11   3
 -0.40280645558E-04   16   13   11   3
 -0.10093762075E-04   17   13   11   3
 -0.38584789505E-05   18   13   11   3
  0.44942693935E-05   19   13   11   3
 -0.21144669716E-06   20   13   11   3
  0.73557879023E-05   13   11   11   3
 -0.34926728361E-04   13   12   11   3
  0.18192423673E-02   13   13   11   3
  0.77978896911E-05   16   14   11   3
 -0.42867208906E-05   17   14   11   3
 -0.73036774863E-05   18   14   11   3
  0.36731235265E-05   19   14   11   3
 -0.97104371311E-05   20   14   11   3
 -0.15839879829E-03   14   11   11   3
  0.40248124213E-04   14   12   11   3
 -0.44145633635E-04   14   13   11   3
  0.18045745470E-02   14   14   11   3
  0.44536768275E-05   16   15   11   3
  0.94469079464E-05   17   15   11   3
 -0.58570254016E-05   18   15   11   3
 -0.63209587155E-05   19   15   11   3
  0.56408883138E-05   20   15   11   3
 -0.57508967954E-05   15   11   11   3
  0.19544018508E-04   15   12   11   3
 -0.15123941095E-03   15   13   11   3
  0.48650119362E-04   15   14   11   3
  0.20721687940E-02   15   15   11   3
  0.24723188858E-04   16   1   11   3
 -0.49398589945E-05   17   1   11   3
  0.66924127391E-05   18   1   11   3
  0.58655763860E-05   19   1   11   3
 -0.11476307736E-05   20   1   11   3
 -0.61267013401E-04   11   3   11   1
  0.18247088897E-04   12   1   11   3
 -0.11063125078E-04   13   1   11   3
 -0.33764856115E-04   14   1   11   3
  0.23720463293E-04   15   1   11   3
 -0.17551799968E-02   11   3   1   1
  0.22290624633E-04   16   2   11   3
 -0.14173534844E-04   17   2   11   3
 -0.11832103286E-04   18   2   11   3
  0.31401547604E-05   19   2   11   3
 -0.43463575962E-05   20   2   11   3
 -0.62554083877E-04   11   3   11   2
 -0.32558818962E-04   12   2   11   3
  0.39890825797E-05   13   2   11   3
  0.43051568187E-04   14   2   11   3
 -0.71070718445E-05   15   2   11   3
  0.89627176071E-03   11   3   2   1
 -0.16571813636E-03   11   3   2   2
 -0.44897782534E-04   16   3   11   3
  0.68158474005E-05   17   3   11   3
  0.29552516579E-04   18   3   11   3
 -0.14017111207E-04   19   3   11   3
  0.19431907764E-04   20   3   11   3
  0.32879399439E-03   11   3   11   3
 -0.25185671985E-02   16   16   12   3
 -0.47047778861E-05   17   16   12   3
 -0.23705083559E-02   17   17   12   3
 -0.16311699005E-04   18   16   12   3
 -0.15984237631E-04   18   17   12   3
 -0.24208786953E-02   18   18   12   3
  0.10587868962E-04   19   16   12   3
 -0.66811805117E-04   19   17   12   3
  0.29112994442E-04   19   18   12   3
 -0.23100215415E-02   19   19   12   3
 -0.32636791718E-04   20   16   12   3
 -0.25010946353E-05   20   17   12   3
 -0.80237087635E-04   20   18   12   3
  0.16078102634E-04   20   19   12   3
 -0.23044316816E-02   20   20   12   3
 -0.95044458922E-05   16   11   12   3
  0.47089066230E-04   17   11   12   3
  0.35491449106E-04   18   11   12   3
 -0.11794373682E-04   19   11   12   3
 -0.69240165193E-04   20   11   12   3
  0.74037932562E-02   12   3   11   11
 -0.28773580377E-03   16   12   12   3
  0.68340692221E-05   17   12   12   3
  0.36349444483E-04   18   12   12   3
  0.18730382784E-04   19   12   12   3
 -0.42858362045E-04   20   12   12   3
  0.10325539218E-03   12   11   12   3
  0.81897399305E-02   12   12   12   3
 -0.13977766539E-03   16   13   12   3
 -0.33135571910E-04   17   13   12   3
  0.16836785894E-04   18   13   12   3
  0.50292735831E-05   19   13   12   3
  0.16281736896E-04   20   13   12   3
 -0.45065267626E-04   13   11   12   3
 -0.22137767491E-04   13   12   12   3
  0.76181833491E-02   13   13   12   3
 -0.33890229550E-04   16   14   12   3
  0.31782553463E-05   17   14   12   3
 -0.32612109601E-04   18   14   12   3
  0.32866848679E-04   19   14   12   3
 -0.14291330925E-04   20   14   12   3
 -0.11735763220E-03   14   11   12   3
 -0.35472281773E-04   14   12   12   3
 -0.89766862060E-05   14   13   12   3
  0.75520085461E-02   14   14   12   3
 -0.44922613031E-05   16   15   12   3
  0.27684302944E-04   17   15   12   3
 -0.44290553635E-06   18   15   12   3
 -0.61392300966E-05   19   15   12   3
  0.36631253210E-04   20   15   12   3
 -0.22121199248E-04   15   11   12   3
 -0.10648394863E-03   15   12   12   3
 -0.11661755800E-03   15   13   12   3
 -0.10504973428E-04   15   14   12   3
  0.74890991156E-02   15   15   12   3
 -0.27664541656E-04   16   1   12   3
 -0.12372691683E-03   17   1   12   3
  0.36238186933E-05   18   1   12   3
  0.73780972032E-05   19   1   12   3
 -0.16119183514E-03   20   1   12   3
 -0.19941585645E-03   12   3   11   1
 -0.19522899299E-03   12   3   12   1
  0.38024726667E-04   13   1   12   3
  0.67521300233E-04   14   1   12   3
 -0.54440894227E-05   15   1   12   3
  0.80568007680E-02   12   3   1   1
  0.45137625518E-04   16   2   12   3
 -0.36343102606E-04   17   2   12   3
  0.15011297320E-04   18   2   12   3
  0.72119356630E-05   19   2   12   3
  0.22277072180E-04   20   2   12   3
 -0.14627807960E-03   12   3   11   2
  0.29971026953E-04   12   3   12   2
 -0.23736747217E-04   13   2   12   3
  0.88432659691E-04   14   2   12   3
 -0.95464567979E-05   15   2   12   3
  0.17501081598E-03   12   3   2   1
  0.80842754540E-02   12   3   2   2
  0.32117904641E-03   16   3   12   3
 -0.20154781514E-04   17   3   12   3
 -0.49574182370E-04   18   3   12   3
  0.41977988696E-04   19   3   12   3
  0.58748960457E-04   20   3   12   3
  0.84477134568E-04   12   3   11   3
  0.34796789004E-03   12   3   12   3
 -0.10386486365E-02   16   16   13   3
 -0.79954164827E-05   17   16   13   3
 -0.93616433073E-03   17   17   13   3
 -0.23786219498E-04   18   16   13   3
 -0.87925501942E-05   18   17   13   3
 -0.96395535767E-03   18   18   13   3
  0.75673086777E-05   19   16   13   3
 -0.58586985393E-04   19   17   13   3
  0.22473864889E-04   19   18   13   3
 -0.85979031910E-03   19   19   13   3
 -0.48774587859E-04   20   16   13   3
 -0.11362963295E-05   20   17   13   3
 -0.55717786128E-04   20   18   13   3
  0.82847389169E-05   20   19   13   3
 -0.83039872228E-03   20   20   13   3
 -0.15657887531E-05   16   11   13   3
  0.10632493304E-05   17   11   13   3
  0.34441057920E-05   18   11   13   3
 -0.17898817657E-05   19   11   13   3
 -0.63712191818E-05   20   11   13   3
  0.17341410710E-03   13   3   11   11
 -0.71875813995E-04   16   12   13   3
  0.65145159377E-05   17   12   13   3
  0.31374550156E-04   18   12   13   3
 -0.18164377327E-04   19   12   13   3
  0.21710114186E-04   20   12   13   3
  0.47665329803E-04   13   3   12   11
  0.28449805202E-03   13   3   12   12
 -0.31525535705E-04   16   13   13   3
  0.72237085572E-05   17   13   13   3
  0.28852624900E-04   18   13   13   3
 -0.11522240962E-04   19   13   13   3
 -0.64087340514E-05   20   13   13   3
  0.64518306606E-04   13   11   13   3
  0.39736762438E-03   13   12   13   3
  0.21404266319E-03   13   13   13   3
 -0.13249018610E-04   16   14   13   3
  0.22928113631E-04   17   14   13   3
 -0.10687167399E-04   18   14   13   3
  0.21695532894E-05   19   14   13   3
  0.10651077910E-04   20   14   13   3
  0.72790027243E-05   14   11   13   3
  0.54751606410E-04   14   12   13   3
 -0.13488418711E-03   14   13   13   3
  0.27538030599E-03   14   14   13   3
 -0.58242702323E-06   16   15   13   3
 -0.23191339990E-05   17   15   13   3
  0.50860322689E-05   18   15   13   3
  0.18843978656E-05   19   15   13   3
  0.54357159438E-05   20   15   13   3
 -0.19149397627E-03   15   11   13   3
  0.11205477711E-03   15   12   13   3
 -0.63450256044E-04   15   13   13   3
  0.11283536506E-03   15   14   13   3
  0.15757888789E-03   15   15   13   3
 -0.81003684065E-05   16   1   13   3
 -0.11052549808E-04   17   1   13   3
  0.38295591906E-05   18   1   13   3
 -0.25418500877E-05   19   1   13   3
 -0.64256639996E-05   20   1   13   3
  0.28606660906E-04   13   3   11   1
  0.24633170292E-04   13   3   12   1
 -0.33887017681E-05   13   3   13   1
  0.48250132299E-05   14   1   13   3
  0.11414902023E-04   15   1   13   3
  0.27272844032E-03   13   3   1   1
  0.13096099753E-04   16   2   13   3
 -0.87698605845E-05   17   2   13   3
  0.93048230259E-05   18   2   13   3
 -0.56418689653E-05   19   2   13   3
 -0.56100104848E-05   20   2   13   3
  0.21665119440E-04   13   3   11   2
 -0.61637054063E-05   13   3   12   2
 -0.16533561712E-04   13   3   13   2
  0.16595663942E-04   14   2   13   3
  0.16283838894E-04   15   2   13   3
 -0.60931099553E-04   13   3   2   1
  0.26530811957E-03   13   3   2   2
  0.56992827145E-04   16   3   13   3
  0.43182930589E-05   17   3   13   3
 -0.46172259646E-04   18   3   13   3
  0.12262263642E-05   19   3   13   3
 -0.20893864612E-04   20   3   13   3
 -0.13521472175E-04   13   3   11   3
  0.19828479233E-04   13   3   12   3
  0.55258443121E-04   13   3   13   3
  0.26821774007E-03   16   16   14   3
 -0.98150073376E-05   17   16   14   3
  0.21204982064E-03   17   17   14   3
  0.28093036890E-04   18   16   14   3
 -0.13212708297E-05   18   17   14   3
  0.24114886196E-03   18   18   14   3
  0.13890755313E-04   19   16   14   3
  0.48939555539E-04   19   17   14   3
 -0.23545539452E-04   19   18   14   3
  0.12152123590E-03   19   19   14   3
  0.34033230675E-04   20   16   14   3
 -0.20730306866E-04   20   17   14   3
  0.34350178085E-04   20   18   14   3
 -0.14677202703E-04   20   19   14   3
  0.97005028485E-04   20   20   14   3
  0.73867429178E-05   16   11   14   3
 -0.13725379592E-04   17   11   14   3
 -0.10344799020E-04   18   11   14   3
  0.46720200311E-05   19   11   14   3
  0.99112432472E-05   20   11   14   3
 -0.19215494034E-02   14   3   11   11
  0.48451169979E-04   16   12   14   3
 -0.20793598935E-05   17   12   14   3
 -0.22383767703E-04   18   12   14   3
  0.53110539037E-05   19   12   14   3
  0.39966566182E-05   20   12   14   3
  0.17661833520E-03   14   3   12   11
 -0.18640386507E-02   14   3   12   12
  0.18350470589E-04   16   13   14   3
  0.63174476383E-05   17   13   14   3
 -0.18283974639E-04   18   13   14   3
  0.16210774728E-05   19   13   14   3
  0.51751745921E-07   20   13   14   3
 -0.17035275825E-04   14   3   13   11
 -0.41345064650E-05   14   3   13   12
 -0.17321581161E-02   14   3   13   13
  0.74578521492E-05   16   14   14   3
 -0.12683819581E-04   17   14   14   3
  0.22449130766E-04   18   14   14   3
 -0.68473297816E-05   19   14   14   3
 -0.95929874265E-05   20   14   14   3
  0.10327237581E-03   14   11   14   3
  0.37519349519E-03   14   12   14   3
 -0.74006499301E-04   14   13   14   3
 -0.19774934905E-02   14   14   14   3
  0.37458223360E-05   16   15   14   3
 -0.31766531412E-05   17   15   14   3
  0.12665971212E-05   18   15   14   3
 -0.10510641104E-06   19   15   14   3
 -0.14485725989E-04   20   15   14   3
  0.27508141675E-04   15   11   14   3
 -0.43254116239E-04   15   12   14   3
 -0.10526211971E-03   15   13   14   3
 -0.52561077253E-04   15   14   14   3
 -0.17180580976E-02   15   15   14   3
  0.12027164989E-04   16   1   14   3
  0.38596393765E-04   17   1   14   3
 -0.32625122837E-05   18   1   14   3
  0.59445653472E-06   19   1   14   3
  0.48352043673E-04   20   1   14   3
  0.47663320287E-04   14   3   11   1
  0.74353278231E-04   14   3   12   1
 -0.12625475733E-04   14   3   13   1
 -0.33656824107E-04   14   3   14   1
  0.39181624408E-05   15   1   14   3
 -0.29102159658E-02   14   3   1   1
 -0.16916786020E-04   16   2   14   3
  0.11138028654E-04   17   2   14   3
 -0.12959630301E-04   18   2   14   3
 -0.66549580025E-06   19   2   14   3
 -0.48625832717E-05   20   2   14   3
  0.34714525744E-04   14   3   11   2
 -0.14315115043E-04   14   3   12   2
  0.10615363432E-04   14   3   13   2
 -0.40645491935E-04   14   3   14   2
 -0.74864733180E-05   15   2   14   3
 -0.58122175072E-04   14   3   2   1
 -0.28177918874E-02   14   3   2   2
 -0.93891368693E-04   16   3   14   3
  0.98758195686E-05   17   3   14   3
  0.45026862801E-04   18   3   14   3
 -0.21532215174E-04   19   3   14   3
 -0.21305802705E-04   20   3   14   3
  0.22893638149E-04   14   3   11   3
 -0.10560895833E-03   14   3   12   3
 -0.20868069373E-04   14   3   13   3
  0.80850788489E-04   14   3   14   3
 -0.47293390325E-03   16   16   15   3
 -0.25338049503E-04   17   16   15   3
 -0.42524440034E-03   17   17   15   3
  0.10391579169E-04   18   16   15   3
  0.37025403359E-05   18   17   15   3
 -0.41259605063E-03   18   18   15   3
  0.23633914053E-04   19   16   15   3
  0.16166856218E-04   19   17   15   3
 -0.14528685256E-04   19   18   15   3
 -0.43922080942E-03   19   19   15   3
  0.29184760294E-04   20   16   15   3
 -0.82275758787E-05   20   17   15   3
 -0.33002494500E-05   20   18   15   3
 -0.12669703590E-04   20   19   15   3
 -0.46389059777E-03   20   20   15   3
  0.12017458586E-04   16   11   15   3
 -0.72065504954E-05   17   11   15   3
 -0.10197119240E-04   18   11   15   3
  0.18015015937E-05   19   11   15   3
  0.76295090065E-05   20   11   15   3
 -0.14946472317E-02   15   3   11   11
  0.28696776654E-04   16   12   15   3
  0.80949154993E-07   17   12   15   3
 -0.70447371108E-05   18   12   15   3
 -0.95096834726E-05   19   12   15   3
  0.12820690945E-04   20   12   15   3
 -0.10493971634E-03   15   3   12   11
 -0.15460913019E-02   15   3   12   12
  0.10397077438E-04   16   13   15   3
  0.62721740316E-05   17   13   15   3
 -0.75111676901E-06   18   13   15   3
 -0.23765158703E-05   19   13   15   3
 -0.73525365827E-05   20   13   15   3
  0.76941054381E-04   15   3   13   11
  0.24625398998E-04   15   3   13   12
 -0.15695336931E-02   15   3   13   13
  0.73787335372E-05   16   14   15   3
  0.20278932514E-05   17   14   15   3
  0.10804811764E-04   18   14   15   3
 -0.10178588284E-04   19   14   15   3
  0.41144751814E-05   20   14   15   3
  0.26738070971E-04   15   3   14   11
 -0.38217353192E-04   15   3   14   12
 -0.39818544502E-04   15   3   14   13
 -0.14451359097E-02   15   3   14   14
 -0.52378418521E-05   16   15   15   3
 -0.47896669127E-05   17   15   15   3
  0.55554568485E-05   18   15   15   3
  0.60474525796E-06   19   15   15   3
 -0.12653415614E-04   20   15   15   3
  0.39721865203E-04   15   11   15   3
  0.42563665979E-03   15   12   15   3
  0.48640845847E-04   15   13   15   3
 -0.11704547339E-03   15   14   15   3
 -0.16554700170E-02   15   15   15   3
  0.58972181766E-06   16   1   15   3
  0.10104201970E-04   17   1   15   3
 -0.33525336258E-06   18   1   15   3
  0.53726484155E-06   19   1   15   3
  0.98381978158E-05   20   1   15   3
 -0.18183562537E-04   15   3   11   1
 -0.19126564445E-04   15   3   12   1
 -0.13151413229E-05   15   3   13   1
 -0.14057607693E-05   15   3   14   1
  0.10132917239E-04   15   3   15   1
 -0.10282897509E-02   15   3   1   1
 -0.77238669369E-05   16   2   15   3
 -0.61559517890E-06   17   2   15   3
 -0.74637077784E-05   18   2   15   3
 -0.42357118606E-05   19   2   15   3
  0.55117901052E-07   20   2   15   3
  0.57283421156E-04   15   3   11   2
 -0.96738288109E-05   15   3   12   2
 -0.95106995422E-05   15   3   13   2
 -0.87646505334E-05   15   3   14   2
 -0.10575558373E-04   15   3   15   2
 -0.11407604796E-03   15   3   2   1
 -0.71010368519E-03   15   3   2   2
 -0.31165055505E-04   16   3   15   3
  0.98853164982E-05   17   3   15   3
  0.21890015730E-04   18   3   15   3
 -0.47841453368E-05   19   3   15   3
  0.16940949974E-05   20   3   15   3
  0.34323718528E-04   15   3   11   3
 -0.16255653858E-04   15   3   12   3
 -0.26955674347E-05   15   3   13   3
  0.24589221134E-04   15   3   14   3
  0.50179588516E-04   15   3   15   3
 -0.22019674562E-02   16   16   3   1
  0.27647951335E-04   17   16   3   1
 -0.18027538912E-02   17   17   3   1
 -0.32946114320E-04   18   16   3   1
  0.15046569651E-05   18   17   3   1
 -0.18228081559E-02   18   18   3   1
 -0.68434883275E-04   19   16   3   1
  0.61562242982E-04   19   17   3   1
 -0.10793264551E-05   19   18   3   1
 -0.18721598934E-02   19   19   3   1
  0.22652506112E-03   20   16   3   1
  0.58438068036E-04   20   17   3   1
 -0.48796339152E-04   20   18   3   1
  0.39877773061E-04   20   19   3   1
 -0.21175802493E-02   20   20   3   1
  0.71677050839E-04   16   11   3   1
  0.15047882742E-06   17   11   3   1
 -0.50091554618E-04   18   11   3   1
  0.10602101372E-04   19   11   3   1
  0.15934031895E-04   20   11   3   1
 -0.46921364137E-02   11   11   3   1
  0.11515181231E-03   16   12   3   1
 -0.11397716469E-05   17   12   3   1
 -0.42026706388E-04   18   12   3   1
 -0.82985155557E-05   19   12   3   1
 -0.28354919010E-04   20   12   3   1
 -0.37145856226E-03   12   11   3   1
 -0.41853623178E-02   12   12   3   1
  0.24515863910E-04   16   13   3   1
  0.10976754762E-04   17   13   3   1
 -0.18600167423E-04   18   13   3   1
 -0.24187277587E-06   19   13   3   1
 -0.12021475114E-04   20   13   3   1
  0.12160850542E-03   13   11   3   1
  0.79605079198E-04   13   12   3   1
 -0.36667099828E-02   13   13   3   1
  0.20235412602E-04   16   14   3   1
 -0.11602628704E-04   17   14   3   1
  0.19485489455E-04   18   14   3   1
 -0.16595054140E-04   19   14   3   1
  0.13597024372E-04   20   14   3   1
  0.22451871264E-03   14   11   3   1
  0.54138334679E-04   14   12   3   1
  0.20282023313E-04   14   13   3   1
 -0.35898968690E-02   14   14   3   1
 -0.77889293216E-05   16   15   3   1
 -0.44380479549E-05   17   15   3   1
  0.13897944607E-04   18   15   3   1
 -0.35934565076E-05   19   15   3   1
 -0.12421568970E-04   20   15   3   1
  0.10671455699E-04   15   11   3   1
 -0.66834701283E-05   15   12   3   1
  0.14081263173E-03   15   13   3   1
 -0.68592950971E-04   15   14   3   1
 -0.37456162501E-02   15   15   3   1
  0.94842639535E-03   16   1   3   1
  0.15582863589E-04   17   1   3   1
 -0.49431314760E-04   18   1   3   1
  0.18891800945E-03   19   1   3   1
  0.37745947178E-03   20   1   3   1
 -0.97062930837E-03   11   1   3   1
  0.54481457566E-03   12   1   3   1
  0.10139427921E-05   13   1   3   1
 -0.24078460808E-03   14   1   3   1
 -0.68767089887E-05   15   1   3   1
 -0.19111615369E-01   3   1   1   1
 -0.29354448416E-03   16   2   3   1
  0.10602050415E-03   17   2   3   1
 -0.83497692727E-04   18   2   3   1
 -0.66763619661E-04   19   2   3   1
  0.95912782595E-04   20   2   3   1
  0.23549688596E-03   11   2   3   1
  0.11435170146E-03   12   2   3   1
 -0.36832540496E-04   13   2   3   1
 -0.13827171176E-03   14   2   3   1
 -0.15134887066E-03   15   2   3   1
 -0.45339651184E-02   3   1   2   1
  0.53371821715E-02   3   1   2   2
 -0.22777293846E-03   16   3   3   1
 -0.31925608190E-03   17   3   3   1
  0.77162835700E-05   18   3   3   1
 -0.28121172375E-04   19   3   3   1
 -0.45778434543E-03   20   3   3   1
 -0.68064328174E-04   11   3   3   1
 -0.11182167214E-02   12   3   3   1
  0.17820034870E-03   13   3   3   1
  0.41785320287E-03   14   3   3   1
 -0.92298425843E-06   15   3   3   1
  0.27062578569E-01   3   1   3   1
  0.27980301293E-04   16   16   3   2
  0.44789752682E-04   17   16   3   2
  0.12472058027E-04   17   17   3   2
 -0.40491041877E-04   18   16   3   2
 -0.33925261019E-04   18   17   3   2
 -0.82646637050E-05   18   18   3   2
 -0.57041881240E-04   19   16   3   2
 -0.60506008111E-04   19   17   3   2
  0.53487899882E-04   19   18   3   2
  0.12675155747E-03   19   19   3   2
 -0.53688394487E-04   20   16   3   2
  0.36785322350E-04   20   17   3   2
 -0.40510933498E-04   20   18   3   2
  0.41763067260E-04   20   19   3   2
  0.17168599400E-03   20   20   3   2
  0.12851356738E-04   16   11   3   2
 -0.92717070360E-05   17   11   3   2
  0.16240867514E-04   18   11   3   2
  0.35029600603E-05   19   11   3   2
 -0.20636272415E-04   20   11   3   2
  0.15645558360E-02   11   11   3   2
 -0.29963397671E-04   16   12   3   2
  0.10273564450E-04   17   12   3   2
  0.44954918625E-04   18   12   3   2
 -0.70938904430E-05   19   12   3   2
  0.15903108056E-04   20   12   3   2
 -0.92436457817E-04   12   11   3   2
  0.89898735159E-03   12   12   3   2
  0.82322295374E-05   16   13   3   2
 -0.16996615940E-04   17   13   3   2
  0.31402096498E-04   18   13   3   2
 -0.10281223542E-04   19   13   3   2
  0.94013619275E-05   20   13   3   2
 -0.53348929419E-05   13   11   3   2
 -0.14545883165E-03   13   12   3   2
  0.79529310247E-03   13   13   3   2
 -0.54921328337E-05   16   14   3   2
  0.18488038990E-04   17   14   3   2
 -0.29198722073E-04   18   14   3   2
  0.19266615952E-04   19   14   3   2
  0.10719515073E-05   20   14   3   2
  0.69316645908E-05   14   11   3   2
 -0.97892890235E-04   14   12   3   2
  0.94498863828E-04   14   13   3   2
  0.77193145131E-03   14   14   3   2
 -0.14353934430E-04   16   15   3   2
 -0.18843328226E-04   17   15   3   2
 -0.13685616174E-04   18   15   3   2
 -0.79981623766E-05   19   15   3   2
  0.16889725445E-04   20   15   3   2
  0.17637863368E-03   15   11   3   2
 -0.38819218061E-04   15   12   3   2
  0.30222594834E-04   15   13   3   2
 -0.76172311688E-04   15   14   3   2
  0.85193005513E-03   15   15   3   2
  0.67357009335E-05   16   1   3   2
 -0.14242734868E-03   17   1   3   2
  0.52366987845E-04   18   1   3   2
  0.18179854444E-04   19   1   3   2
 -0.16565466099E-03   20   1   3   2
  0.80227286146E-03   11   1   3   2
 -0.36868948728E-03   12   1   3   2
  0.28654809607E-04   13   1   3   2
  0.21382083861E-03   14   1   3   2
  0.94145508673E-04   15   1   3   2
  0.90809948301E-02   3   2   1   1
  0.74188361768E-03   16   2   3   2
 -0.22396349082E-03   17   2   3   2
 -0.13522344518E-03   18   2   3   2
  0.18813258886E-03   19   2   3   2
  0.84608719684E-04   20   2   3   2
  0.18598211317E-03   11   2   3   2
  0.19943770585E-03   12   2   3   2
  0.52414480837E-04   13   2   3   2
 -0.80975807555E-04   14   2   3   2
 -0.59540362901E-04   15   2   3   2
  0.16642943766E-01   3   2   2   1
 -0.16444299047E-02   3   2   2   2
  0.33834722872E-04   16   3   3   2
 -0.91419881715E-04   17   3   3   2
 -0.61081991675E-04   18   3   3   2
 -0.28323895122E-05   19   3   3   2
  0.10506373370E-03   20   3   3   2
  0.12841871927E-02   11   3   3   2
  0.14213565564E-03   12   3   3   2
 -0.32449215978E-04   13   3   3   2
  0.69007383858E-05   14   3   3   2
 -0.19062117611E-03   15   3   3   2
 -0.41179152518E-02   3   2   3   1
  0.35241946810E-01   3   2   3   2
  0.20632508365   16   16   3   3
  0.25316401665E-02   17   16   3   3
  0.20131521918   17   17   3   3
 -0.36591987699E-03   18   16   3   3
 -0.80654210308E-03   18   17   3   3
  0.19866947519   18   18   3   3
 -0.20797054750E-02   19   16   3   3
 -0.67329793620E-03   19   17   3   3
  0.89770825024E-03   19   18   3   3
  0.19606613977   19   19   3   3
 -0.54521219051E-02   20   16   3   3
  0.11972115888E-03   20   17   3   3
  0.11670343529E-03   20   18   3   3
  0.15682790600E-02   20   19   3   3
  0.20039833186   20   20   3   3
 -0.83126650493E-03   16   11   3   3
  0.81293733074E-04   17   11   3   3
  0.78209097504E-03   18   11   3   3
 -0.10461050457E-03   19   11   3   3
 -0.28570719180E-03   20   11   3   3
  0.23403868285   11   11   3   3
 -0.70879581812E-03   16   12   3   3
  0.78319367079E-03   17   12   3   3
  0.26230302591E-04   18   12   3   3
  0.10949695112E-02   19   12   3   3
  0.46696373487E-03   20   12   3   3
  0.25840892853E-02   12   11   3   3
  0.21699073111   12   12   3   3
  0.24503313571E-03   16   13   3   3
  0.11203079556E-03   17   13   3   3
 -0.49155585866E-03   18   13   3   3
  0.52238881636E-03   19   13   3   3
  0.33099675875E-03   20   13   3   3
 -0.12175197755E-02   13   11   3   3
 -0.73091210321E-03   13   12   3   3
  0.21091045415   13   13   3   3
 -0.92569570820E-04   16   14   3   3
 -0.10557764037E-02   17   14   3   3
 -0.33253149701E-03   18   14   3   3
  0.37764881060E-03   19   14   3   3
 -0.10923782762E-02   20   14   3   3
 -0.12711867948E-02   14   11   3   3
 -0.28445218369E-02   14   12   3   3
  0.12534232621E-03   14   13   3   3
  0.21062128182   14   14   3   3
 -0.14766413773E-03   16   15   3   3
  0.41892113773E-03   17   15   3   3
  0.14131976566E-03   18   15   3   3
  0.37492838168E-03   19   15   3   3
  0.14720411031E-03   20   15   3   3
  0.17699691980E-03   15   11   3   3
  0.19318535300E-03   15   12   3   3
 -0.51017801705E-03   15   13   3   3
  0.91254564275E-03   15   14   3   3
  0.21442137352   15   15   3   3
  0.42545035258E-03   16   1   3   3
 -0.81555854858E-02   17   1   3   3
 -0.96372128148E-04   18   1   3   3
  0.84935005728E-03   19   1   3   3
 -0.98428565619E-02   20   1   3   3
 -0.35708719319E-02   11   1   3   3
 -0.23896369872E-01   12   1   3   3
  0.41557521673E-02   13   1   3   3
  0.82664303144E-02   14   1   3   3
 -0.12097195609E-02   15   1   3   3
  0.80515190904   3   3   1   1
  0.16115894485E-02   16   2   3   3
 -0.16223472241E-02   17   2   3   3
  0.97296303286E-03   18   2   3   3
  0.70383463457E-03   19   2   3   3
  0.24056225909E-02   20   2   3   3
  0.24664648033E-01   11   2   3   3
  0.23909462274E-02   12   2   3   3
 -0.12649474915E-02   13   2   3   3
  0.99355877813E-03   14   2   3   3
 -0.11253974683E-02   15   2   3   3
 -0.42242206838E-02   3   3   2   1
  0.80798615165   3   3   2   2
  0.19811707314E-01   16   3   3   3
 -0.30612673262E-02   17   3   3   3
 -0.21716993534E-02   18   3   3   3
  0.37458491187E-02   19   3   3   3
  0.27938505644E-02   20   3   3   3
 -0.15396188930E-02   11   3   3   3
  0.83996452383E-02   12   3   3   3
  0.25838851144E-03   13   3   3   3
 -0.29776690692E-02   14   3   3   3
 -0.97360229892E-03   15   3   3   3
 -0.70611515023E-02   3   3   3   1
 -0.17594928556E-02   3   3   3   2
  0.87050864066   3   3   3   3
 -0.72956908971E-02   16   16   16   4
 -0.71084563899E-04   17   16   16   4
 -0.67834936861E-02   17   17   16   4
  0.53111829333E-05   18   16   16   4
 -0.16177920179E-04   18   17   16   4
 -0.67968200326E-02   18   18   16   4
  0.69793630616E-04   19   16   16   4
 -0.11078822175E-04   19   17   16   4
 -0.34901484996E-06   19   18   16   4
 -0.68221933196E-02   19   19   16   4
 -0.12074014230E-03   20   16   16   4
 -0.18336531637E-04   20   17   16   4
 -0.15376540164E-03   20   18   16   4
  0.21324975406E-04   20   19   16   4
 -0.68900392631E-02   20   20   16   4
  0.45122378125E-05   16   11   16   4
  0.16109977572E-04   17   11   16   4
  0.19044378317E-04   18   11   16   4
 -0.32366372064E-05   19   11   16   4
 -0.29163348913E-04   20   11   16   4
  0.32606921696E-03   16   4   11   11
 -0.33394482173E-03   16   12   16   4
  0.11584822344E-04   17   12   16   4
 -0.22158750241E-04   18   12   16   4
 -0.25227485606E-04   19   12   16   4
  0.49165632178E-04   20   12   16   4
  0.19927175162E-04   16   4   12   11
  0.15922120833E-03   16   4   12   12
 -0.16012256577E-03   16   13   16   4
  0.29904980152E-04   17   13   16   4
 -0.23978939164E-04   18   13   16   4
 -0.23559201808E-04   19   13   16   4
 -0.12441342134E-04   20   13   16   4
 -0.84798785530E-06   16   4   13   11
 -0.13437830565E-04   16   4   13   12
  0.17584692825E-03   16   4   13   13
 -0.15159195807E-04   16   14   16   4
 -0.95229683228E-05   17   14   16   4
  0.15444242547E-04   18   14   16   4
 -0.14436422276E-04   19   14   16   4
 -0.22868109191E-05   20   14   16   4
  0.12180651113E-04   16   4   14   11
 -0.22355924040E-04   16   4   14   12
 -0.44641469748E-05   16   4   14   13
  0.17447608772E-03   16   4   14   14
 -0.19940098180E-04   16   15   16   4
  0.33506279847E-05   17   15   16   4
  0.11560617771E-04   18   15   16   4
 -0.45866284353E-06   19   15   16   4
 -0.16251171013E-04   20   15   16   4
  0.86507414912E-05   16   4   15   11
 -0.74818681471E-05   16   4   15   12
 -0.90849401896E-05   16   4   15   13
  0.93924555423E-05   16   4   15   14
  0.24101407784E-03   16   4   15   15
  0.57549106239E-05   16   4   16   1
 -0.10308690858E-03   17   1   16   4
 -0.40418406546E-05   18   1   16   4
  0.17519312573E-04   19   1   16   4
 -0.12173303410E-03   20   1   16   4
 -0.50363522390E-04   16   4   11   1
 -0.17788978602E-03   16   4   12   1
  0.31019376752E-04   16   4   13   1
  0.54329608301E-04   16   4   14   1
 -0.71287451524E-05   16   4   15   1
  0.40439189096E-02   16   4   1   1
  0.37843124390E-04   16   4   16   2
 -0.14602995341E-04   17   2   16   4
 -0.10873962898E-04   18   2   16   4
 -0.10491550340E-05   19   2   16   4
 -0.33340950311E-05   20   2   16   4
  0.19624726453E-03   16   4   11   2
  0.77342838499E-05   16   4   12   2
 -0.79146305771E-05   16   4   13   2
  0.82688120248E-05   16   4   14   2
 -0.81994073808E-05   16   4   15   2
  0.14944334935E-03   16   4   2   1
  0.48873876155E-02   16   4   2   2
  0.48033483773E-03   16   4   16   3
  0.15853886371E-04   17   3   16   4
  0.12057338693E-04   18   3   16   4
 -0.35219018568E-04   19   3   16   4
 -0.17458337412E-04   20   3   16   4
  0.59941724803E-04   16   4   11   3
  0.87620204403E-04   16   4   12   3
  0.96975851534E-05   16   4   13   3
 -0.10588020372E-04   16   4   14   3
  0.79711272250E-05   16   4   15   3
  0.30971930146E-03   16   4   3   1
 -0.31496898644E-04   16   4   3   2
  0.44629102935E-02   16   4   3   3
  0.16826511507E-03   16   4   16   4
 -0.13843735912E-02   17   4   16   16
 -0.43944141177E-03   17   16   17   4
 -0.15942514569E-02   17   17   17   4
 -0.64755775361E-05   18   16   17   4
  0.15157638949E-04   18   17   17   4
 -0.14991610645E-02   18   18   17   4
  0.12580308891E-03   19   16   17   4
  0.78539427637E-04   19   17   17   4
 -0.18199819411E-03   19   18   17   4
 -0.13769159975E-02   19   19   17   4
  0.23799413465E-04   20   16   17   4
 -0.18169337410E-03   20   17   17   4
  0.16251688302E-04   20   18   17   4
 -0.10398611412E-03   20   19   17   4
 -0.14504387165E-02   20   20   17   4
 -0.47518190511E-06   17   4   16   11
  0.19692235756E-04   17   11   17   4
  0.25500538793E-05   18   11   17   4
  0.25661180299E-05   19   11   17   4
 -0.10816835855E-04   20   11   17   4
  0.59531233229E-03   17   4   11   11
 -0.74537362860E-04   17   4   16   12
 -0.24691501890E-04   17   12   17   4
 -0.19159510541E-04   18   12   17   4
 -0.15334997154E-05   19   12   17   4
  0.18667283984E-05   20   12   17   4
 -0.66656386826E-05   17   4   12   11
  0.56541188968E-03   17   4   12   12
 -0.39392832874E-04   17   4   16   13
 -0.29404579439E-05   17   13   17   4
 -0.13238917915E-04   18   13   17   4
  0.80051174413E-06   19   13   17   4
 -0.33934248229E-05   20   13   17   4
  0.44035441365E-04   17   4   13   11
  0.36388460020E-04   17   4   13   12
  0.62423900345E-03   17   4   13   13
  0.49860955994E-06   17   4   16   14
 -0.14187579874E-04   17   14   17   4
  0.76413815059E-05   18   14   17   4
 -0.51104203957E-05   19   14   17   4
 -0.62841154743E-05   20   14   17   4
  0.20929227232E-04   17   4   14   11
  0.11636324423E-04   17   4   14   12
 -0.29181329198E-04   17   4   14   13
  0.63108321025E-03   17   4   14   14
 -0.26582230798E-06   17   4   16   15
 -0.12273537684E-04   17   15   17   4
  0.52775091786E-06   18   15   17   4
 -0.33454062955E-05   19   15   17   4
 -0.50819939528E-05   20   15   17   4
 -0.69056237984E-04   17   4   15   11
  0.31925025662E-04   17   4   15   12
 -0.36259708644E-05   17   4   15   13
  0.73747603193E-05   17   4   15   14
  0.65305300030E-03   17   4   15   15
 -0.20214843702E-04   17   4   16   1
 -0.14207670027E-04   17   4   17   1
  0.99078823939E-06   18   1   17   4
 -0.35642318233E-05   19   1   17   4
 -0.74877746618E-05   20   1   17   4
 -0.11051286406E-04   17   4   11   1
  0.16814817690E-04   17   4   12   1
 -0.56731157506E-05   17   4   13   1
 -0.15134008836E-04   17   4   14   1
 -0.91451903465E-05   17   4   15   1
 -0.21218823582E-03   17   4   1   1
  0.57142160833E-05   17   4   16   2
  0.85686041889E-05   17   4   17   2
 -0.10298591637E-04   18   2   17   4
  0.74232137662E-05   19   2   17   4
  0.24157821936E-05   20   2   17   4
 -0.36539584377E-04   17   4   11   2
  0.82996498874E-05   17   4   12   2
 -0.11652367424E-05   17   4   13   2
 -0.64525989565E-05   17   4   14   2
 -0.52730555556E-05   17   4   15   2
 -0.10215601760E-03   17   4   2   1
 -0.39594244177E-03   17   4   2   2
  0.51397408055E-04   17   4   16   3
  0.40591063497E-04   17   4   17   3
  0.34340628301E-04   18   3   17   4
 -0.14482724619E-04   19   3   17   4
 -0.87903278172E-05   20   3   17   4
  0.65871630795E-05   17   4   11   3
 -0.80801325071E-05   17   4   12   3
 -0.72934763307E-05   17   4   13   3
  0.86864482019E-05   17   4   14   3
 -0.83823481760E-06   17   4   15   3
 -0.63477582373E-04   17   4   3   1
 -0.79041632876E-04   17   4   3   2
 -0.56536839952E-03   17   4   3   3
  0.45937558581E-05   17   4   16   4
  0.74689427512E-04   17   4   17   4
  0.53379501036E-03   18   4   16   16
  0.37034106311E-04   18   4   17   16
  0.67422415495E-03   18   4   17   17
 -0.37444755970E-03   18   16   18   4
 -0.76360426554E-05   18   17   18   4
  0.68961337131E-03   18   18   18   4
  0.17809674293E-04   19   16   18   4
  0.14251218810E-03   19   17   18   4
  0.84451678673E-04   19   18   18   4
  0.75938609852E-03   19   19   18   4
  0.14041553468E-03   20   16   18   4
  0.66067871476E-04   20   17   18   4
 -0.17517985029E-03   20   18   18   4
  0.62106827258E-04   20   19   18   4
  0.60397798188E-03   20   20   18   4
 -0.20315627974E-05   18   4   16   11
 -0.22434555387E-05   18   4   17   11
  0.49530547834E-05   18   11   18   4
 -0.10143078145E-05   19   11   18   4
  0.34935605519E-05   20   11   18   4
 -0.21639393899E-05   18   4   11   11
  0.22325588482E-04   18   4   16   12
  0.11382896057E-06   18   4   17   12
 -0.34884404818E-04   18   12   18   4
  0.99280809772E-05   19   12   18   4
 -0.58742150652E-05   20   12   18   4
 -0.11988530976E-04   18   4   12   11
 -0.43886287154E-04   18   4   12   12
  0.98716613150E-05   18   4   16   13
 -0.95814192506E-06   18   4   17   13
 -0.18242484078E-04   18   13   18   4
  0.83026622145E-05   19   13   18   4
  0.16911204208E-05   20   13   18   4
  0.12541495271E-04   18   4   13   11
 -0.23884234112E-05   18   4   13   12
 -0.82795196488E-04   18   4   13   13
  0.75091562434E-05   18   4   16   14
 -0.10087593950E-04   18   4   17   14
 -0.76170385607E-05   18   14   18   4
  0.18051509317E-05   19   14   18   4
 -0.69774424284E-05   20   14   18   4
 -0.14722869830E-04   18   4   14   11
 -0.16568592186E-04   18   4   14   12
  0.34979698300E-05   18   4   14   13
 -0.68357169625E-04   18   4   14   14
  0.69825874454E-06   18   4   16   15
 -0.94747641230E-06   18   4   17   15
 -0.14174725354E-04   18   15   18   4
  0.31003568316E-05   19   15   18   4
 -0.51366159250E-05   20   15   18   4
  0.13371087115E-04   18   4   15   11
  0.13697649100E-04   18   4   15   12
  0.90027574866E-06   18   4   15   13
 -0.95616401520E-05   18   4   15   14
 -0.71472739385E-04   18   4   15   15
 -0.23203556564E-05   18   4   16   1
 -0.16256981381E-05   18   4   17   1
  0.19194102305E-05   18   4   18   1
 -0.42973686952E-06   19   1   18   4
 -0.41367635029E-05   20   1   18   4
  0.26859934094E-04   18   4   11   1
 -0.18050779886E-04   18   4   12   1
  0.11466976578E-05   18   4   13   1
  0.81889516864E-05   18   4   14   1
  0.43357875133E-06   18   4   15   1
  0.57519768814E-03   18   4   1   1
 -0.56363871868E-05   18   4   16   2
 -0.12558705053E-05   18   4   17   2
  0.48104692096E-05   18   4   18   2
  0.30076263729E-05   19   2   18   4
  0.81855918650E-05   20   2   18   4
  0.42883952562E-04   18   4   11   2
  0.39528322043E-05   18   4   12   2
  0.42590981988E-06   18   4   13   2
  0.74933786048E-06   18   4   14   2
 -0.23560687450E-05   18   4   15   2
  0.83984068108E-04   18   4   2   1
  0.47783770089E-03   18   4   2   2
  0.29652765455E-05   18   4   16   3
 -0.62969580419E-05   18   4   17   3
  0.46004326453E-04   18   4   18   3
  0.14884767931E-04   19   3   18   4
  0.70113298694E-05   20   3   18   4
  0.37762531648E-06   18   4   11   3
 -0.75015285572E-05   18   4   12   3
 -0.13996141973E-04   18   4   13   3
 -0.10338794099E-05   18   4   14   3
 -0.61744955379E-05   18   4   15   3
 -0.72703636224E-04   18   4   3   1
  0.22909493086E-04   18   4   3   2
  0.59555320924E-03   18   4   3   3
 -0.52239401132E-05   18   4   16   4
  0.21812728260E-05   18   4   17   4
  0.46955173053E-04   18   4   18   4
  0.11595300944E-02   19   4   16   16
  0.57166077759E-04   19   4   17   16
  0.11183578205E-02   19   4   17   17
  0.14916589998E-04   19   4   18   16
  0.34969976836E-04   19   4   18   17
  0.10804247994E-02   19   4   18   18
 -0.36484665078E-03   19   16   19   4
 -0.12672766904E-03   19   17   19   4
 -0.61116724058E-05   19   18   19   4
  0.12061070691E-02   19   19   19   4
 -0.41058539369E-04   20   16   19   4
  0.18425940376E-03   20   17   19   4
  0.24683293168E-04   20   18   19   4
 -0.60286027346E-04   20   19   19   4
  0.12031378127E-02   20   20   19   4
  0.35341837119E-06   19   4   16   11
  0.30756000197E-05   19   4   17   11
 -0.27058841657E-05   19   4   18   11
  0.92935905804E-06   19   11   19   4
 -0.58404511882E-06   20   11   19   4
  0.64546711084E-03   19   4   11   11
  0.25758562300E-04   19   4   16   12
 -0.35060019067E-05   19   4   17   12
  0.25440833102E-05   19   4   18   12
 -0.14564880692E-04   19   12   19   4
 -0.14270246592E-04   20   12   19   4
  0.41597566463E-05   19   4   12   11
  0.63348492851E-03   19   4   12   12
  0.11249527254E-04   19   4   16   13
 -0.68725305395E-05   19   4   17   13
  0.45395673792E-05   19   4   18   13
 -0.23883816084E-05   19   13   19   4
  0.37145536315E-05   20   13   19   4
  0.32019797913E-06   19   4   13   11
  0.16720724090E-04   19   4   13   12
  0.64137698882E-03   19   4   13   13
 -0.98320339761E-06   19   4   16   14
 -0.30419862976E-05   19   4   17   14
 -0.26180429029E-05   19   4   18   14
  0.48069938323E-05   19   14   19   4
 -0.39111524860E-05   20   14   19   4
 -0.10106908831E-05   19   4   14   11
  0.55162312797E-05   19   4   14   12
 -0.83443551751E-05   19   4   14   13
  0.63548777297E-03   19   4   14   14
  0.24313930910E-05   19   4   16   15
 -0.73844769619E-06   19   4   17   15
 -0.55549879282E-06   19   4   18   15
 -0.24056336587E-05   19   15   19   4
  0.46976350561E-05   20   15   19   4
 -0.20271221987E-04   19   4   15   11
  0.29854435489E-05   19   4   15   12
 -0.61397302367E-05   19   4   15   13
  0.96013308773E-05   19   4   15   14
  0.63572255595E-03   19   4   15   15
  0.26881274199E-05   19   4   16   1
  0.79515353404E-05   19   4   17   1
  0.59125062466E-06   19   4   18   1
 -0.48503299477E-05   19   4   19   1
  0.95114894038E-05   20   1   19   4
  0.11452800045E-04   19   4   11   1
  0.22592977749E-04   19   4   12   1
 -0.24239353082E-05   19   4   13   1
 -0.75015569224E-05   19   4   14   1
 -0.13072937878E-05   19   4   15   1
  0.82304638694E-04   19   4   1   1
 -0.34945180950E-05   19   4   16   2
  0.20624907534E-06   19   4   17   2
 -0.37227986902E-05   19   4   18   2
  0.41608417593E-05   19   4   19   2
  0.12038541539E-04   20   2   19   4
 -0.15489068207E-04   19   4   11   2
  0.15682015908E-05   19   4   12   2
  0.10409479055E-06   19   4   13   2
  0.62390753544E-06   19   4   14   2
 -0.10981790083E-05   19   4   15   2
  0.42796977419E-04   19   4   2   1
  0.21028419731E-03   19   4   2   2
 -0.48419038849E-04   19   4   16   3
  0.45514728738E-05   19   4   17   3
  0.74637887420E-05   19   4   18   3
  0.46621757486E-04   19   4   19   3
  0.79386976031E-05   20   3   19   4
  0.10917763993E-04   19   4   11   3
  0.51280683821E-05   19   4   12   3
 -0.14615471241E-05   19   4   13   3
  0.17538326405E-05   19   4   14   3
  0.31647654811E-05   19   4   15   3
 -0.10946168586E-04   19   4   3   1
  0.53849058137E-05   19   4   3   2
  0.27466183282E-03   19   4   3   3
 -0.57629265937E-05   19   4   16   4
  0.26544580681E-05   19   4   17   4
  0.62741239077E-06   19   4   18   4
  0.25400408739E-04   19   4   19   4
 -0.24491748840E-02   20   4   16   16
  0.14835237322E-04   20   4   17   16
 -0.24878108414E-02   20   4   17   17
  0.13638693294E-03   20   4   18   16
  0.20590901800E-05   20   4   18   17
 -0.24288769414E-02   20   4   18   18
 -0.10790757740E-04   20   4   19   16
 -0.70294356158E-04   20   4   19   17
 -0.25266372113E-04   20   4   19   18
 -0.27075707210E-02   20   4   19   19
 -0.38975689809E-03   20   16   20   4
 -0.61710801689E-04   20   17   20   4
  0.92979088116E-04   20   18   20   4
  0.11588548537E-04   20   19   20   4
 -0.27694637065E-02   20   20   20   4
 -0.97655776021E-06   20   4   16   11
  0.76471978566E-05   20   4   17   11
  0.38708240290E-05   20   4   18   11
 -0.19631658038E-06   20   4   19   11
 -0.66107804675E-05   20   11   20   4
  0.27484210424E-04   20   4   11   11
 -0.10469715989E-03   20   4   16   12
 -0.65146654820E-05   20   4   17   12
 -0.20745293767E-04   20   4   18   12
 -0.16616073351E-04   20   4   19   12
 -0.74502655750E-05   20   12   20   4
  0.12577851334E-05   20   4   12   11
  0.87749470489E-04   20   4   12   12
 -0.58291096048E-04   20   4   16   13
  0.66842342255E-05   20   4   17   13
 -0.14494946506E-04   20   4   18   13
 -0.10194330746E-04   20   4   19   13
 -0.17539183264E-04   20   13   20   4
  0.12615722175E-04   20   4   13   11
  0.22492920724E-04   20   4   13   12
  0.13018695942E-03   20   4   13   13
 -0.15749022362E-05   20   4   16   14
 -0.59649064687E-05   20   4   17   14
  0.12367047345E-04   20   4   18   14
 -0.12611073799E-04   20   4   19   14
  0.13803211287E-05   20   14   20   4
  0.17911832039E-06   20   4   14   11
  0.13018475458E-04   20   4   14   12
 -0.17848592338E-04   20   4   14   13
  0.13591664617E-03   20   4   14   14
 -0.47722889185E-05   20   4   16   15
 -0.33330357726E-05   20   4   17   15
 -0.83472126814E-07   20   4   18   15
 -0.32671758654E-05   20   4   19   15
 -0.16600737534E-04   20   15   20   4
 -0.36702635548E-04   20   4   15   11
  0.13240822224E-04   20   4   15   12
  0.28607546465E-05   20   4   15   13
  0.12352459210E-04   20   4   15   14
  0.14596508059E-03   20   4   15   15
 -0.24171942796E-04   20   4   16   1
  0.30776374152E-04   20   4   17   1
 -0.76044968047E-06   20   4   18   1
 -0.54999126874E-05   20   4   19   1
  0.35660618573E-04   20   4   20   1
  0.71598095199E-05   20   4   11   1
  0.14076873419E-03   20   4   12   1
 -0.24562913734E-04   20   4   13   1
 -0.54715540845E-04   20   4   14   1
 -0.33294597995E-05   20   4   15   1
 -0.34989890042E-02   20   4   1   1
  0.26493151316E-06   20   4   16   2
  0.11896671163E-04   20   4   17   2
 -0.98732968716E-05   20   4   18   2
 -0.47190995396E-05   20   4   19   2
 -0.21996679175E-04   20   4   20   2
 -0.16110495194E-03   20   4   11   2
 -0.95153938467E-05   20   4   12   2
  0.75768732304E-05   20   4   13   2
 -0.11820393609E-04   20   4   14   2
  0.38896764601E-05   20   4   15   2
 -0.17054919457E-03   20   4   2   1
 -0.34188060162E-02   20   4   2   2
  0.14400019600E-04   20   4   16   3
  0.21989081888E-04   20   4   17   3
  0.42533015900E-04   20   4   18   3
 -0.40872997997E-04   20   4   19   3
  0.29065586290E-05   20   4   20   3
  0.75070569117E-05   20   4   11   3
 -0.36697504603E-04   20   4   12   3
 -0.12095913451E-04   20   4   13   3
  0.16941975391E-04   20   4   14   3
  0.72643554122E-05   20   4   15   3
 -0.83082073035E-04   20   4   3   1
 -0.16367458446E-03   20   4   3   2
 -0.35900141661E-02   20   4   3   3
  0.17264589514E-05   20   4   16   4
  0.14293353120E-04   20   4   17   4
  0.37830257462E-05   20   4   18   4
 -0.27597916967E-05   20   4   19   4
  0.78639050704E-04   20   4   20   4
  0.10730020782E-02   16   16   11   4
  0.15369416934E-03   17   16   11   4
  0.10230554019E-02   17   17   11   4
  0.91255638364E-05   18   16   11   4
 -0.54153930264E-04   18   17   11   4
  0.10169143012E-02   18   18   11   4
 -0.13854145257E-03   19   16   11   4
  0.17931971832E-04   19   17   11   4
  0.60870113904E-04   19   18   11   4
  0.83719285623E-03   19   19   11   4
 -0.47451166643E-04   20   16   11   4
 -0.32650099043E-05   20   17   11   4
  0.50187430855E-04   20   18   11   4
  0.10224777702E-03   20   19   11   4
  0.90901858055E-03   20   20   11   4
  0.26226472212E-04   16   11   11   4
 -0.17357873755E-03   17   11   11   4
 -0.88917234880E-04   18   11   11   4
  0.42600061904E-04   19   11   11   4
  0.24872282259E-03   20   11   11   4
 -0.34406739962E-01   11   11   11   4
  0.75697985025E-03   16   12   11   4
  0.50297388238E-04   17   12   11   4
 -0.80561589598E-04   18   12   11   4
 -0.53890783883E-04   19   12   11   4
  0.24217388849E-03   20   12   11   4
  0.61381954293E-03   12   11   11   4
 -0.30257916054E-01   12   12   11   4
  0.38486374627E-03   16   13   11   4
  0.17778832996E-03   17   13   11   4
 -0.51769729461E-04   18   13   11   4
 -0.40733412283E-04   19   13   11   4
 -0.72934758889E-04   20   13   11   4
  0.12237625181E-03   13   11   11   4
  0.31623452275E-03   13   12   11   4
 -0.29257086464E-01   13   13   11   4
  0.77473183157E-04   16   14   11   4
 -0.26576344847E-04   17   14   11   4
  0.98074762018E-04   18   14   11   4
 -0.11209504650E-03   19   14   11   4
  0.87798229343E-05   20   14   11   4
  0.10951185697E-02   14   11   11   4
  0.54089144369E-03   14   12   11   4
 -0.21324190310E-03   14   13   11   4
 -0.29033269133E-01   14   14   11   4
  0.29134578435E-04   16   15   11   4
 -0.75449726769E-04   17   15   11   4
  0.45803539711E-04   18   15   11   4
  0.37286206544E-04   19   15   11   4
 -0.13086624862E-03   20   15   11   4
  0.12901795238E-04   15   11   11   4
 -0.23093495957E-03   15   12   11   4
 -0.15150948908E-03   15   13   11   4
 -0.28463263368E-03   15   14   11   4
 -0.31491742489E-01   15   15   11   4
  0.56684312218E-04   16   1   11   4
 -0.26147134032E-03   17   1   11   4
 -0.11649565249E-04   18   1   11   4
  0.42057267476E-04   19   1   11   4
 -0.32573916889E-03   20   1   11   4
  0.35744606675E-03   11   4   11   1
 -0.15589606000E-02   12   1   11   4
  0.26892015202E-03   13   1   11   4
  0.53711823899E-03   14   1   11   4
 -0.93944712535E-04   15   1   11   4
  0.21336945438E-01   11   4   1   1
  0.34146540467E-04   16   2   11   4
 -0.35053304801E-04   17   2   11   4
  0.37437326993E-04   18   2   11   4
  0.11947485091E-04   19   2   11   4
  0.26519660255E-04   20   2   11   4
  0.31936295253E-02   11   4   11   2
 -0.48948752228E-04   12   2   11   4
 -0.98200418676E-05   13   2   11   4
 -0.16386983256E-03   14   2   11   4
 -0.25894063352E-04   15   2   11   4
  0.38098692085E-03   11   4   2   1
  0.21438662295E-01   11   4   2   2
  0.61930391125E-03   16   3   11   4
 -0.87153029677E-04   17   3   11   4
 -0.58816034880E-04   18   3   11   4
  0.89788896943E-04   19   3   11   4
  0.92773798440E-04   20   3   11   4
 -0.13765848921E-03   11   4   11   3
 -0.15298077672E-03   12   3   11   4
  0.54102100261E-05   13   3   11   4
  0.28203875946E-04   14   3   11   4
  0.57194081287E-04   15   3   11   4
  0.40606053614E-04   11   4   3   1
 -0.33290988203E-03   11   4   3   2
  0.20957502981E-01   11   4   3   3
  0.16206326910E-03   16   4   11   4
 -0.13331918285E-04   17   4   11   4
  0.46400460682E-04   18   4   11   4
 -0.10782627449E-04   19   4   11   4
 -0.12671571445E-03   20   4   11   4
  0.29201108330E-02   11   4   11   4
 -0.31337070805E-03   16   16   12   4
  0.69218547367E-05   17   16   12   4
 -0.25808488439E-03   17   17   12   4
 -0.60971786223E-05   18   16   12   4
 -0.56915768162E-05   18   17   12   4
 -0.27271806709E-03   18   18   12   4
  0.29279620077E-05   19   16   12   4
 -0.27587552080E-04   19   17   12   4
  0.85272432051E-05   19   18   12   4
 -0.23781324599E-03   19   19   12   4
 -0.32064175688E-04   20   16   12   4
  0.10764556945E-05   20   17   12   4
 -0.30405053366E-04   20   18   12   4
  0.39669933490E-05   20   19   12   4
 -0.21533702692E-03   20   20   12   4
  0.29944384147E-04   16   11   12   4
  0.84364320727E-05   17   11   12   4
  0.41580237571E-05   18   11   12   4
 -0.71996707564E-05   19   11   12   4
  0.21490716357E-05   20   11   12   4
  0.17884124107E-02   12   4   11   11
 -0.49749862704E-04   16   12   12   4
  0.54130211799E-05   17   12   12   4
  0.10332441675E-04   18   12   12   4
 -0.38597337950E-05   19   12   12   4
  0.22995929776E-04   20   12   12   4
 -0.18655275333E-02   12   11   12   4
  0.14924622019E-02   12   12   12   4
 -0.20967796897E-04   16   13   12   4
  0.34685739528E-05   17   13   12   4
  0.83547582692E-05   18   13   12   4
 -0.65219908379E-06   19   13   12   4
  0.29891453608E-05   20   13   12   4
  0.22507896665E-03   13   11   12   4
  0.27309887053E-04   13   12   12   4
  0.12646914151E-02   13   13   12   4
 -0.11084881898E-04   16   14   12   4
  0.74178985276E-05   17   14   12   4
 -0.93250544968E-05   18   14   12   4
  0.64845431577E-05   19   14   12   4
  0.32821780978E-05   20   14   12   4
  0.12546537391E-03   14   11   12   4
 -0.31005376768E-03   14   12   12   4
  0.21378356194E-03   14   13   12   4
  0.17395377138E-02   14   14   12   4
 -0.17954211846E-04   16   15   12   4
  0.21377951646E-05   17   15   12   4
  0.49823065564E-05   18   15   12   4
  0.41205884481E-05   19   15   12   4
  0.70675803062E-05   20   15   12   4
 -0.28855860883E-04   15   11   12   4
  0.40674197566E-03   15   12   12   4
  0.51508718362E-03   15   13   12   4
 -0.13971558471E-03   15   14   12   4
  0.99739183604E-03   15   15   12   4
 -0.20768863440E-04   16   1   12   4
 -0.16901574032E-04   17   1   12   4
  0.17162311260E-05   18   1   12   4
  0.11615250722E-05   19   1   12   4
 -0.14749867284E-04   20   1   12   4
 -0.73080390099E-04   12   4   11   1
  0.22394148455E-04   12   4   12   1
 -0.67141419106E-05   13   1   12   4
  0.36277395621E-05   14   1   12   4
 -0.80522870375E-05   15   1   12   4
  0.17285746427E-02   12   4   1   1
  0.32488416046E-05   16   2   12   4
 -0.46415348745E-05   17   2   12   4
  0.60821514088E-05   18   2   12   4
 -0.31607381502E-05   19   2   12   4
  0.51990383199E-06   20   2   12   4
 -0.38442904479E-05   12   4   11   2
  0.12395819827E-03   12   4   12   2
 -0.18545365027E-04   13   2   12   4
  0.33754946103E-04   14   2   12   4
 -0.54428692134E-05   15   2   12   4
 -0.33048097492E-03   12   4   2   1
  0.19144480361E-02   12   4   2   2
  0.49639500618E-04   16   3   12   4
  0.78602166472E-05   17   3   12   4
 -0.17890950008E-04   18   3   12   4
  0.85128650225E-05   19   3   12   4
 -0.53318100163E-05   20   3   12   4
 -0.11063882223E-04   12   4   11   3
  0.41603764022E-04   12   4   12   3
  0.17395699690E-04   13   3   12   4
 -0.25378397130E-04   14   3   12   4
  0.15314434670E-04   15   3   12   4
  0.54426293602E-04   12   4   3   1
 -0.34774511438E-03   12   4   3   2
  0.88286745837E-03   12   4   3   3
  0.11508224114E-04   16   4   12   4
  0.36844791515E-05   17   4   12   4
 -0.58130792365E-05   18   4   12   4
  0.31755110341E-05   19   4   12   4
  0.19860566926E-04   20   4   12   4
  0.29868214677E-04   12   4   11   4
  0.22252217281E-03   12   4   12   4
 -0.86096809992E-03   16   16   13   4
  0.17460000035E-04   17   16   13   4
 -0.80059663399E-03   17   17   13   4
  0.17309974291E-05   18   16   13   4
 -0.10165576225E-04   18   17   13   4
 -0.79476659789E-03   18   18   13   4
 -0.10852060790E-04   19   16   13   4
 -0.10555121983E-04   19   17   13   4
  0.12794934554E-04   19   18   13   4
 -0.80253158136E-03   19   19   13   4
 -0.26886189242E-05   20   16   13   4
 -0.65150990725E-05   20   17   13   4
 -0.76905258282E-05   20   18   13   4
  0.11909448091E-04   20   19   13   4
 -0.79894208627E-03   20   20   13   4
  0.11174240737E-04   16   11   13   4
  0.19363871662E-04   17   11   13   4
  0.61577650636E-05   18   11   13   4
 -0.12700696562E-08   19   11   13   4
 -0.15517066692E-04   20   11   13   4
  0.65711734935E-03   13   4   11   11
 -0.26789234665E-04   16   12   13   4
 -0.24977333584E-05   17   12   13   4
 -0.24280009372E-05   18   12   13   4
  0.51272733694E-05   19   12   13   4
 -0.41453070408E-05   20   12   13   4
 -0.90831006280E-04   13   4   12   11
  0.31097389815E-03   13   4   12   12
 -0.25026354482E-04   16   13   13   4
  0.42425896190E-05   17   13   13   4
 -0.18450998630E-04   18   13   13   4
  0.93018156859E-05   19   13   13   4
  0.20320905683E-04   20   13   13   4
 -0.13464387319E-02   13   11   13   4
  0.84026994800E-04   13   12   13   4
  0.48461384496E-03   13   13   13   4
  0.15841494385E-05   16   14   13   4
 -0.70736594589E-05   17   14   13   4
 -0.32995947906E-05   18   14   13   4
  0.27210808376E-06   19   14   13   4
 -0.63561043117E-05   20   14   13   4
 -0.46295357996E-05   14   11   13   4
 -0.20172122008E-03   14   12   13   4
  0.46664100385E-03   14   13   13   4
  0.55156168985E-03   14   14   13   4
  0.13756435666E-04   16   15   13   4
 -0.71607705581E-06   17   15   13   4
 -0.14034499381E-06   18   15   13   4
 -0.20506613314E-05   19   15   13   4
  0.13370071266E-04   20   15   13   4
  0.21536331170E-04   15   11   13   4
 -0.86585771303E-03   15   12   13   4
  0.39878680210E-03   15   13   13   4
  0.40473527761E-03   15   14   13   4
  0.45401123325E-03   15   15   13   4
  0.61249438834E-05   16   1   13   4
 -0.14291661156E-04   17   1   13   4
  0.28326461472E-06   18   1   13   4
  0.31631644662E-05   19   1   13   4
 -0.17477355183E-04   20   1   13   4
 -0.68294121666E-05   13   4   11   1
 -0.25453848312E-04   13   4   12   1
  0.61462817600E-04   13   4   13   1
 -0.66698720742E-05   14   1   13   4
 -0.24342223575E-04   15   1   13   4
  0.30255607766E-03   13   4   1   1
  0.27457285307E-05   16   2   13   4
 -0.17770068912E-05   17   2   13   4
  0.67524230682E-06   18   2   13   4
  0.49018261117E-06   19   2   13   4
 -0.27116886935E-05   20   2   13   4
 -0.11322317382E-04   13   4   11   2
  0.10789130825E-04   13   4   12   2
  0.15032036248E-03   13   4   13   2
  0.14526739319E-05   14   2   13   4
 -0.45495015923E-05   15   2   13   4
  0.79305546230E-04   13   4   2   1
  0.38002804335E-03   13   4   2   2
  0.44221472137E-04   16   3   13   4
 -0.46899522376E-05   17   3   13   4
 -0.75556347778E-05   18   3   13   4
 -0.25570298665E-05   19   3   13   4
  0.55573790050E-06   20   3   13   4
  0.22080175355E-04   13   4   11   3
  0.25730161523E-04   13   4   12   3
 -0.10724715100E-04   13   4   13   3
 -0.10571819096E-04   14   3   13   4
 -0.13306280931E-04   15   3   13   4
  0.25051190787E-04   13   4   3   1
  0.72430203320E-04   13   4   3   2
  0.48615650778E-03   13   4   3   3
  0.76306439068E-05   16   4   13   4
  0.15730438332E-05   17   4   13   4
 -0.51361639784E-05   18   4   13   4
  0.97496938585E-06   19   4   13   4
 -0.99078815049E-05   20   4   13   4
 -0.17500593575E-04   13   4   11   4
 -0.63657295598E-05   13   4   12   4
  0.20040992649E-03   13   4   13   4
  0.33925382250E-03   16   16   14   4
 -0.10230469972E-04   17   16   14   4
  0.30460434566E-03   17   17   14   4
 -0.11605810182E-04   18   16   14   4
  0.23413558355E-06   18   17   14   4
  0.27017824019E-03   18   18   14   4
  0.10388643238E-04   19   16   14   4
 -0.35651255884E-04   19   17   14   4
  0.59779281755E-05   19   18   14   4
  0.34080827029E-03   19   19   14   4
 -0.45534198391E-04   20   16   14   4
  0.32361970667E-05   20   17   14   4
 -0.23750089208E-04   20   18   14   4
 -0.50742557281E-05   20   19   14   4
  0.37028297536E-03   20   20   14   4
 -0.90969643186E-05   16   11   14   4
  0.23905995339E-04   17   11   14   4
  0.27102801352E-04   18   11   14   4
 -0.15740989530E-04   19   11   14   4
 -0.45305178465E-04   20   11   14   4
  0.59546487328E-02   14   4   11   11
 -0.15816600302E-03   16   12   14   4
  0.77707526033E-05   17   12   14   4
  0.37248563394E-04   18   12   14   4
  0.14409371767E-04   19   12   14   4
 -0.29975451655E-04   20   12   14   4
  0.94423875068E-04   14   4   12   11
  0.62397518753E-02   14   4   12   12
 -0.52633939265E-04   16   13   14   4
 -0.28378813725E-04   17   13   14   4
  0.22685087294E-04   18   13   14   4
  0.58299813105E-05   19   13   14   4
  0.11871807091E-04   20   13   14   4
 -0.17911499777E-03   14   4   13   11
 -0.13023057040E-03   14   4   13   12
  0.47724048392E-02   14   4   13   13
 -0.19441539671E-04   16   14   14   4
  0.21447850728E-04   17   14   14   4
 -0.44714444759E-04   18   14   14   4
  0.32426624297E-04   19   14   14   4
  0.17811925105E-04   20   14   14   4
 -0.15944754904E-02   14   11   14   4
 -0.21409588800E-03   14   12   14   4
  0.51733281511E-04   14   13   14   4
  0.55572219384E-02   14   14   14   4
  0.57508304704E-05   16   15   14   4
  0.18608430032E-04   17   15   14   4
 -0.97723680671E-05   18   15   14   4
  0.24088923838E-05   19   15   14   4
  0.25787758406E-04   20   15   14   4
 -0.10208188067E-03   15   11   14   4
 -0.43670693417E-04   15   12   14   4
 -0.24194745675E-03   15   13   14   4
  0.28003233173E-03   15   14   14   4
  0.45473550617E-02   15   15   14   4
 -0.90755868369E-05   16   1   14   4
 -0.32940261562E-04   17   1   14   4
  0.87055473427E-05   18   1   14   4
 -0.29073354741E-06   19   1   14   4
 -0.35793559865E-04   20   1   14   4
  0.12571015541E-05   14   4   11   1
  0.82581664053E-04   14   4   12   1
 -0.63208482078E-05   14   4   13   1
  0.31054988655E-04   14   4   14   1
 -0.47410817716E-05   15   1   14   4
  0.25380506519E-02   14   4   1   1
  0.98551454380E-05   16   2   14   4
 -0.21345855531E-04   17   2   14   4
  0.11434310774E-04   18   2   14   4
 -0.27977709755E-05   19   2   14   4
  0.45282662439E-05   20   2   14   4
 -0.21067088387E-03   14   4   11   2
  0.37443669566E-04   14   4   12   2
 -0.12290404382E-04   14   4   13   2
  0.19474224507E-03   14   4   14   2
 -0.10673979096E-04   15   2   14   4
  0.24488474710E-03   14   4   2   1
  0.24023361476E-02   14   4   2   2
  0.69695603137E-04   16   3   14   4
 -0.62738534358E-05   17   3   14   4
 -0.50296589291E-04   18   3   14   4
  0.26613310523E-04   19   3   14   4
 -0.28274101747E-05   20   3   14   4
  0.18527391130E-04   14   4   11   3
  0.11999703041E-03   14   4   12   3
  0.27603902086E-04   14   4   13   3
 -0.53592788754E-04   14   4   14   3
 -0.15489168948E-04   15   3   14   4
 -0.50689091741E-04   14   4   3   1
  0.17395245625E-03   14   4   3   2
  0.26730607500E-02   14   4   3   3
  0.16795530682E-04   16   4   14   4
 -0.27529768308E-04   17   4   14   4
 -0.21760343134E-05   18   4   14   4
 -0.10598349720E-05   19   4   14   4
 -0.44384172165E-04   20   4   14   4
 -0.18596516349E-03   14   4   11   4
  0.27855871901E-04   14   4   12   4
  0.97699129113E-05   14   4   13   4
  0.27110411371E-03   14   4   14   4
 -0.37209879549E-04   16   16   15   4
  0.13895463516E-05   17   16   15   4
 -0.76353231009E-04   17   17   15   4
 -0.10868360408E-04   18   16   15   4
 -0.12914066569E-04   18   17   15   4
 -0.10026811405E-03   18   18   15   4
  0.93697659975E-06   19   16   15   4
 -0.56093010681E-04   19   17   15   4
  0.14370386537E-04   19   18   15   4
 -0.35899404097E-04   19   19   15   4
 -0.84691668458E-04   20   16   15   4
 -0.62076641689E-08   20   17   15   4
 -0.15029389865E-04   20   18   15   4
  0.40146027178E-05   20   19   15   4
  0.36038563635E-04   20   20   15   4
 -0.22132577988E-04   16   11   15   4
  0.23889644021E-04   17   11   15   4
  0.47719809648E-04   18   11   15   4
 -0.12145457654E-04   19   11   15   4
 -0.64644363016E-04   20   11   15   4
  0.68120998297E-02   15   4   11   11
 -0.19089881516E-03   16   12   15   4
  0.86058219000E-05   17   12   15   4
  0.48523528249E-04   18   12   15   4
  0.21956149771E-04   19   12   15   4
 -0.24059882522E-04   20   12   15   4
  0.62505141556E-04   15   4   12   11
  0.66242127244E-02   15   4   12   12
 -0.76276357681E-04   16   13   15   4
 -0.28884713700E-04   17   13   15   4
  0.28401488644E-04   18   13   15   4
  0.10357932030E-05   19   13   15   4
  0.16082444072E-04   20   13   15   4
 -0.46435096939E-04   15   4   13   11
  0.30210860608E-03   15   4   13   12
  0.64473006066E-02   15   4   13   13
 -0.19440456783E-04   16   14   15   4
  0.18173449244E-04   17   14   15   4
 -0.39006172618E-04   18   14   15   4
  0.34473399327E-04   19   14   15   4
 -0.10496582011E-04   20   14   15   4
 -0.13319889769E-04   15   4   14   11
 -0.32231166062E-04   15   4   14   12
 -0.11342670352E-03   15   4   14   13
  0.64700263462E-02   15   4   14   14
 -0.56580208639E-05   16   15   15   4
  0.40367059522E-04   17   15   15   4
 -0.12323369911E-04   18   15   15   4
  0.55562601482E-05   19   15   15   4
  0.48755564849E-04   20   15   15   4
 -0.14180316300E-02   15   11   15   4
  0.24858792490E-03   15   12   15   4
 -0.18144868286E-05   15   13   15   4
  0.57395868390E-03   15   14   15   4
  0.71854836318E-02   15   15   15   4
 -0.24941184520E-04   16   1   15   4
 -0.10121378505E-03   17   1   15   4
  0.12514024413E-04   18   1   15   4
 -0.38640971526E-06   19   1   15   4
 -0.10586342355E-03   20   1   15   4
 -0.30928261792E-04   15   4   11   1
 -0.93188953117E-04   15   4   12   1
  0.12827372134E-04   15   4   13   1
  0.31648481210E-04   15   4   14   1
  0.32648733319E-04   15   4   15   1
  0.69856930615E-02   15   4   1   1
  0.27023139057E-04   16   2   15   4
 -0.36658065517E-04   17   2   15   4
  0.22094419885E-04   18   2   15   4
  0.45273882553E-05   19   2   15   4
  0.18619298742E-04   20   2   15   4
 -0.52345901259E-04   15   4   11   2
  0.30952478467E-04   15   4   12   2
 -0.30871315965E-04   15   4   13   2
  0.54332159475E-04   15   4   14   2
  0.85347908598E-04   15   4   15   2
  0.21660264252E-03   15   4   2   1
  0.69681097769E-02   15   4   2   2
  0.19336051435E-03   16   3   15   4
 -0.30493932396E-04   17   3   15   4
 -0.68589336428E-04   18   3   15   4
  0.44325184652E-04   19   3   15   4
  0.17841212077E-04   20   3   15   4
  0.29209373044E-04   15   4   11   3
  0.18466319106E-03   15   4   12   3
  0.37826101108E-04   15   4   13   3
 -0.61639186538E-04   15   4   14   3
 -0.42978879240E-04   15   4   15   3
 -0.86052603452E-05   15   4   3   1
  0.60806998406E-04   15   4   3   2
  0.67244999116E-02   15   4   3   3
  0.52933961626E-04   16   4   15   4
 -0.49944266407E-05   17   4   15   4
  0.24151978795E-05   18   4   15   4
  0.35275896790E-05   19   4   15   4
 -0.56469929877E-04   20   4   15   4
 -0.11030657645E-03   15   4   11   4
  0.30808789244E-04   15   4   12   4
  0.14357364144E-04   15   4   13   4
  0.99693743098E-04   15   4   14   4
  0.36067917840E-03   15   4   15   4
  0.29425315360E-02   16   16   4   1
  0.94492765461E-04   17   16   4   1
  0.27238021515E-02   17   17   4   1
  0.42754105864E-04   18   16   4   1
 -0.36278302011E-05   18   17   4   1
  0.26275577837E-02   18   18   4   1
 -0.94523213291E-04   19   16   4   1
 -0.65239301467E-04   19   17   4   1
 -0.79130770754E-05   19   18   4   1
  0.24865715436E-02   19   19   4   1
 -0.19749923858E-03   20   16   4   1
  0.42021286885E-04   20   17   4   1
 -0.15453586108E-04   20   18   4   1
  0.34958798789E-04   20   19   4   1
  0.25721539462E-02   20   20   4   1
 -0.31432000530E-04   16   11   4   1
 -0.92485852811E-05   17   11   4   1
  0.39152496917E-04   18   11   4   1
  0.79188793587E-05   19   11   4   1
 -0.28048129750E-04   20   11   4   1
  0.33741319707E-02   11   11   4   1
 -0.16504647895E-04   16   12   4   1
  0.16211436617E-04   17   12   4   1
  0.48211384002E-05   18   12   4   1
  0.12143530553E-04   19   12   4   1
 -0.65160775158E-05   20   12   4   1
 -0.23415477500E-04   12   11   4   1
  0.28153525896E-02   12   12   4   1
  0.43260774124E-05   16   13   4   1
 -0.81089541413E-05   17   13   4   1
  0.24531994381E-05   18   13   4   1
  0.12307935740E-04   19   13   4   1
  0.12119480603E-04   20   13   4   1
 -0.35564832623E-04   13   11   4   1
  0.12276143950E-03   13   12   4   1
  0.25546747675E-02   13   13   4   1
 -0.33991195621E-05   16   14   4   1
 -0.88435337782E-05   17   14   4   1
 -0.26281017486E-05   18   14   4   1
  0.18411445803E-04   19   14   4   1
 -0.15634838199E-04   20   14   4   1
 -0.11284935636E-03   14   11   4   1
 -0.81915173822E-04   14   12   4   1
 -0.37996009469E-04   14   13   4   1
  0.26427782378E-02   14   14   4   1
 -0.21654623246E-04   16   15   4   1
 -0.61988004078E-05   17   15   4   1
  0.50219054655E-05   18   15   4   1
 -0.42544338885E-05   19   15   4   1
  0.41508383310E-05   20   15   4   1
 -0.20559478031E-03   15   11   4   1
 -0.34421237333E-04   15   12   4   1
  0.16508754712E-04   15   13   4   1
  0.18580202363E-03   15   14   4   1
  0.26900254588E-02   15   15   4   1
  0.28710253209E-03   16   1   4   1
  0.19323616131E-03   17   1   4   1
  0.93907470945E-04   18   1   4   1
 -0.19863638522E-04   19   1   4   1
  0.13348120373E-03   20   1   4   1
  0.18944898680E-02   11   1   4   1
  0.86495515337E-03   12   1   4   1
 -0.10610632602E-03   13   1   4   1
 -0.11953032865E-03   14   1   4   1
  0.38821219981E-03   15   1   4   1
 -0.19164132043E-01   4   1   1   1
  0.78145140433E-04   16   2   4   1
 -0.92359202435E-04   17   2   4   1
 -0.26777113676E-04   18   2   4   1
  0.14404675850E-04   19   2   4   1
 -0.21898807734E-03   20   2   4   1
 -0.33224711632E-03   11   2   4   1
 -0.32323114002E-03   12   2   4   1
  0.92704961845E-04   13   2   4   1
  0.10366229211E-03   14   2   4   1
  0.14655060171E-04   15   2   4   1
  0.13094792809E-01   4   1   2   1
 -0.13529696328E-01   4   1   2   2
  0.54075175801E-03   16   3   4   1
 -0.11598352153E-03   17   3   4   1
 -0.10388078246E-03   18   3   4   1
  0.57750760422E-04   19   3   4   1
  0.31761376448E-04   20   3   4   1
  0.28398742883E-03   11   3   4   1
  0.24489192183E-03   12   3   4   1
 -0.24288877456E-04   13   3   4   1
 -0.80552622750E-04   14   3   4   1
 -0.85775896368E-04   15   3   4   1
 -0.62826978511E-02   4   1   3   1
  0.62045037196E-02   4   1   3   2
  0.17450370871E-01   4   1   3   3
  0.22645490601E-03   16   4   4   1
 -0.45699726621E-03   17   4   4   1
  0.72902618065E-04   18   4   4   1
  0.15083135381E-03   19   4   4   1
 -0.41413836557E-03   20   4   4   1
 -0.42450990266E-03   11   4   4   1
 -0.13417781893E-02   12   4   4   1
  0.24745763097E-03   13   4   4   1
  0.52079704787E-03   14   4   4   1
  0.95278164372E-05   15   4   4   1
  0.39495533597E-01   4   1   4   1
 -0.12492522500E-03   16   16   4   2
 -0.96506583313E-04   17   16   4   2
 -0.31198404232E-03   17   17   4   2
  0.57206197972E-04   18   16   4   2
  0.31446872727E-04   18   17   4   2
 -0.26533104801E-03   18   18   4   2
  0.11840290147E-03   19   16   4   2
  0.47294272884E-05   19   17   4   2
 -0.57600272047E-04   19   18   4   2
 -0.30844229782E-03   19   19   4   2
 -0.70802767413E-04   20   16   4   2
 -0.56946667213E-04   20   17   4   2
  0.53916859431E-04   20   18   4   2
 -0.82684593599E-04   20   19   4   2
 -0.24962491969E-03   20   20   4   2
 -0.99197466377E-05   16   11   4   2
  0.19514314518E-04   17   11   4   2
  0.52367651455E-04   18   11   4   2
 -0.93235588571E-05   19   11   4   2
 -0.65809388651E-04   20   11   4   2
  0.58392284613E-02   11   11   4   2
 -0.16881558789E-03   16   12   4   2
 -0.13399615383E-04   17   12   4   2
  0.70397465362E-05   18   12   4   2
  0.62700864100E-05   19   12   4   2
 -0.20026722227E-04   20   12   4   2
  0.17413230457E-04   12   11   4   2
  0.48786632592E-02   12   12   4   2
 -0.84868481271E-04   16   13   4   2
 -0.17649552375E-04   17   13   4   2
 -0.15310754823E-05   18   13   4   2
  0.10431107851E-04   19   13   4   2
  0.10070354608E-04   20   13   4   2
 -0.45955130981E-04   13   11   4   2
  0.42013151418E-04   13   12   4   2
  0.45835917392E-02   13   13   4   2
 -0.31476871970E-05   16   14   4   2
 -0.72084305501E-05   17   14   4   2
 -0.44209867803E-05   18   14   4   2
  0.88735324091E-05   19   14   4   2
 -0.15677254965E-04   20   14   4   2
 -0.17632957642E-03   14   11   4   2
 -0.10235220053E-03   14   12   4   2
 -0.28062768436E-04   14   13   4   2
  0.46220779077E-02   14   14   4   2
  0.11285327219E-04   16   15   4   2
  0.15012006427E-04   17   15   4   2
 -0.61733573398E-05   18   15   4   2
 -0.67441358912E-06   19   15   4   2
  0.10825300639E-04   20   15   4   2
 -0.14121904337E-03   15   11   4   2
  0.70030989240E-04   15   12   4   2
 -0.19228741450E-04   15   13   4   2
  0.12940252826E-03   15   14   4   2
  0.48364163355E-02   15   15   4   2
 -0.32607416993E-03   16   1   4   2
 -0.32129438885E-04   17   1   4   2
  0.11164315627E-04   18   1   4   2
 -0.73755383202E-04   19   1   4   2
 -0.12164786188E-03   20   1   4   2
  0.65108946830E-03   11   1   4   2
 -0.13350696587E-04   12   1   4   2
 -0.24349702604E-04   13   1   4   2
  0.96687776871E-05   14   1   4   2
 -0.11572448249E-04   15   1   4   2
  0.82672429901E-02   4   2   1   1
  0.19084991197E-03   16   2   4   2
 -0.98960377710E-04   17   2   4   2
  0.53810407838E-04   18   2   4   2
  0.11140762548E-04   19   2   4   2
 -0.25651756374E-03   20   2   4   2
  0.55556811486E-03   11   2   4   2
 -0.23787263675E-03   12   2   4   2
  0.50763886041E-04   13   2   4   2
  0.25009127244E-03   14   2   4   2
  0.27551048535E-03   15   2   4   2
  0.33715754735E-02   4   2   2   1
 -0.11332310781E-03   4   2   2   2
  0.12033103834E-03   16   3   4   2
  0.94130488045E-04   17   3   4   2
  0.37197451098E-04   18   3   4   2
  0.38301530177E-04   19   3   4   2
  0.13564090249E-03   20   3   4   2
 -0.40605665056E-04   11   3   4   2
  0.35115130789E-03   12   3   4   2
 -0.50778720350E-04   13   3   4   2
 -0.12114972157E-03   14   3   4   2
  0.39223937841E-04   15   3   4   2
 -0.66252768837E-02   4   2   3   1
 -0.37303466987E-02   4   2   3   2
  0.44489841236E-02   4   2   3   3
  0.10772539137E-04   16   4   4   2
  0.25440248184E-04   17   4   4   2
  0.95434905150E-04   18   4   4   2
  0.59456570715E-04   19   4   4   2
  0.20025836717E-03   20   4   4   2
  0.10675864193E-02   11   4   4   2
  0.22919252670E-03   12   4   4   2
 -0.68503579405E-04   13   4   4   2
  0.27209557020E-04   14   4   4   2
  0.74589949954E-04   15   4   4   2
  0.44689631028E-02   4   2   4   1
  0.27559849168E-01   4   2   4   2
  0.31342508666E-03   16   16   4   3
  0.13245034201E-04   17   16   4   3
  0.54387706836E-03   17   17   4   3
 -0.72344814608E-04   18   16   4   3
 -0.31190576317E-04   18   17   4   3
  0.62792774244E-03   18   18   4   3
 -0.68195492475E-05   19   16   4   3
  0.80369963262E-04   19   17   4   3
  0.55854480818E-04   19   18   4   3
  0.58716363295E-03   19   19   4   3
  0.17811543073E-03   20   16   4   3
 -0.38756188676E-04   20   17   4   3
  0.12809676730E-05   20   18   4   3
  0.24171433759E-04   20   19   4   3
  0.45913793297E-03   20   20   4   3
  0.95873524073E-04   16   11   4   3
  0.98978259830E-05   17   11   4   3
 -0.82624530313E-05   18   11   4   3
  0.21781909384E-04   19   11   4   3
 -0.19950300031E-04   20   11   4   3
 -0.61570248009E-04   11   11   4   3
  0.62287029271E-04   16   12   4   3
 -0.11773660639E-04   17   12   4   3
 -0.15969471798E-04   18   12   4   3
  0.21322789016E-04   19   12   4   3
 -0.13618294831E-04   20   12   4   3
 -0.35147397957E-03   12   11   4   3
 -0.34836777258E-03   12   12   4   3
  0.93259374674E-05   16   13   4   3
  0.51256129288E-05   17   13   4   3
 -0.18180813941E-04   18   13   4   3
  0.36174835669E-05   19   13   4   3
 -0.36589373033E-05   20   13   4   3
  0.11809794683E-03   13   11   4   3
  0.84994617183E-04   13   12   4   3
 -0.26561334916E-03   13   13   4   3
  0.35520534484E-04   16   14   4   3
  0.19073104907E-05   17   14   4   3
 -0.80371344087E-05   18   14   4   3
  0.37778044559E-05   19   14   4   3
 -0.18130616357E-04   20   14   4   3
  0.10993392569E-03   14   11   4   3
 -0.10239048108E-03   14   12   4   3
  0.20496053403E-04   14   13   4   3
 -0.89768826384E-04   14   14   4   3
  0.17775080916E-04   16   15   4   3
 -0.87971694606E-06   17   15   4   3
 -0.88961486108E-05   18   15   4   3
  0.68157229946E-05   19   15   4   3
 -0.64933486180E-05   20   15   4   3
 -0.69608699983E-04   15   11   4   3
  0.12013780118E-03   15   12   4   3
  0.13902219078E-03   15   13   4   3
  0.81440154990E-05   15   14   4   3
 -0.29287968523E-03   15   15   4   3
  0.37599189626E-03   16   1   4   3
  0.14477640277E-03   17   1   4   3
  0.86876129215E-04   18   1   4   3
  0.60483354288E-04   19   1   4   3
  0.37255421501E-03   20   1   4   3
  0.59104089146E-04   11   1   4   3
  0.79326607837E-03   12   1   4   3
 -0.12722664993E-03   13   1   4   3
 -0.27916496242E-03   14   1   4   3
  0.13115273923E-03   15   1   4   3
 -0.21657010935E-01   4   3   1   1
 -0.68150429029E-04   16   2   4   3
 -0.13096824997E-04   17   2   4   3
 -0.72245480699E-05   18   2   4   3
 -0.19238669257E-04   19   2   4   3
 -0.32610883767E-04   20   2   4   3
  0.48034617309E-03   11   2   4   3
 -0.51972461002E-04   12   2   4   3
 -0.11729481990E-04   13   2   4   3
  0.50094206192E-04   14   2   4   3
 -0.67735891060E-04   15   2   4   3
  0.14456698616E-03   4   3   2   1
  0.93359947236E-02   4   3   2   2
  0.47163288659E-05   16   3   4   3
  0.23793067603E-04   17   3   4   3
 -0.18382281594E-04   18   3   4   3
 -0.40434501583E-04   19   3   4   3
 -0.11651602012E-03   20   3   4   3
  0.16818470020E-02   11   3   4   3
  0.23340902342E-03   12   3   4   3
 -0.28388796137E-05   13   3   4   3
  0.60288882539E-04   14   3   4   3
  0.35354283281E-03   15   3   4   3
  0.67971025192E-02   4   3   3   1
 -0.22519018494E-02   4   3   3   2
  0.20636420561E-02   4   3   3   3
  0.88576430624E-03   16   4   4   3
 -0.15791500018E-03   17   4   4   3
 -0.74243929888E-04   18   4   4   3
  0.20282786678E-03   19   4   4   3
  0.22323521259E-03   20   4   4   3
  0.24984951606E-03   11   4   4   3
  0.47133622027E-03   12   4   4   3
  0.11586887316E-04   13   4   4   3
 -0.17738013393E-03   14   4   4   3
  0.11935165636E-04   15   4   4   3
  0.59818331193E-02   4   3   4   1
  0.23905642256E-04   4   3   4   2
  0.35462955538E-01   4   3   4   3
  0.19848375093   16   16   4   4
  0.22039437100E-02   17   16   4   4
  0.19429929964   17   17   4   4
 -0.42974007591E-03   18   16   4   4
 -0.70422119315E-03   18   17   4   4
  0.19172996702   18   18   4   4
 -0.19313859892E-02   19   16   4   4
 -0.43883588955E-03   19   17   4   4
  0.70833741796E-03   19   18   4   4
  0.18923635241   19   19   4   4
 -0.48875960259E-02   20   16   4   4
  0.27082668460E-03   20   17   4   4
 -0.61672975981E-05   20   18   4   4
  0.14621278842E-02   20   19   4   4
  0.19307783669   20   20   4   4
 -0.72735366892E-03   16   11   4   4
  0.12129014156E-03   17   11   4   4
  0.80126532369E-03   18   11   4   4
 -0.11506792433E-03   19   11   4   4
 -0.41405399815E-03   20   11   4   4
  0.23832953688   11   11   4   4
 -0.10469838032E-02   16   12   4   4
  0.74342122904E-03   17   12   4   4
 -0.27207550160E-04   18   12   4   4
  0.10874730813E-02   19   12   4   4
  0.43689865822E-03   20   12   4   4
  0.23360754661E-02   12   11   4   4
  0.22004379938   12   12   4   4
  0.46241144014E-04   16   13   4   4
  0.10352860992E-03   17   13   4   4
 -0.51617254113E-03   18   13   4   4
  0.52418463883E-03   19   13   4   4
  0.34435548090E-03   20   13   4   4
 -0.11222606095E-02   13   11   4   4
 -0.82952994684E-03   13   12   4   4
  0.21442926617   13   13   4   4
 -0.59216591026E-04   16   14   4   4
 -0.10824022117E-02   17   14   4   4
 -0.32949905780E-03   18   14   4   4
  0.35880501568E-03   19   14   4   4
 -0.10998015056E-02   20   14   4   4
 -0.11577272973E-02   14   11   4   4
 -0.28570500611E-02   14   12   4   4
  0.19302567781E-03   14   13   4   4
  0.21405946434   14   14   4   4
 -0.11583790108E-03   16   15   4   4
  0.46069563814E-03   17   15   4   4
  0.14945928120E-03   18   15   4   4
  0.36132714193E-03   19   15   4   4
  0.11460455770E-03   20   15   4   4
  0.31237856782E-03   15   11   4   4
  0.30051890748E-03   15   12   4   4
 -0.41799195208E-03   15   13   4   4
  0.79692353202E-03   15   14   4   4
  0.21845075912   15   15   4   4
  0.75207837244E-03   16   1   4   4
 -0.84997296940E-02   17   1   4   4
 -0.18103538551E-03   18   1   4   4
  0.10184587472E-02   19   1   4   4
 -0.98614890749E-02   20   1   4   4
 -0.37804045793E-02   11   1   4   4
 -0.24113964954E-01   12   1   4   4
  0.41769953966E-02   13   1   4   4
  0.82432820820E-02   14   1   4   4
 -0.14060970124E-02   15   1   4   4
  0.81921737786   4   4   1   1
  0.11645621625E-02   16   2   4   4
 -0.16712634245E-02   17   2   4   4
  0.76105960725E-03   18   2   4   4
  0.63140664887E-03   19   2   4   4
  0.23500042420E-02   20   2   4   4
  0.25652604926E-01   11   2   4   4
  0.21402443566E-02   12   2   4   4
 -0.12498319600E-02   13   2   4   4
  0.95463190786E-03   14   2   4   4
 -0.13898654366E-02   15   2   4   4
  0.10707518995E-01   4   4   2   1
  0.82624707489   4   4   2   2
  0.17708029810E-01   16   3   4   4
 -0.27314177552E-02   17   3   4   4
 -0.19238038421E-02   18   3   4   4
  0.33608770638E-02   19   3   4   4
  0.25069578983E-02   20   3   4   4
 -0.76126360014E-03   11   3   4   4
  0.74285896783E-02   12   3   4   4
  0.27168027615E-03   13   3   4   4
 -0.26219716422E-02   14   3   4   4
 -0.86100845608E-03   15   3   4   4
  0.10522565047E-01   4   4   3   1
 -0.16865488944E-02   4   4   3   2
  0.80277551077   4   4   3   3
  0.51931979571E-02   16   4   4   4
 -0.52656578798E-03   17   4   4   4
  0.56529588869E-03   18   4   4   4
  0.19851013907E-03   19   4   4   4
 -0.39196847923E-02   20   4   4   4
  0.22777649423E-01   11   4   4   4
  0.12906955281E-02   12   4   4   4
  0.51125573346E-03   13   4   4   4
  0.27617335135E-02   14   4   4   4
  0.73678524419E-02   15   4   4   4
 -0.42147458506E-02   4   4   4   1
 -0.13214059815E-03   4   4   4   2
  0.18670680672E-02   4   4   4   3
  0.87673921046   4   4   4   4
  0.11793300715E-01   16   16   16   5
 -0.55515109015E-04   17   16   16   5
  0.11003280747E-01   17   17   16   5
  0.25678951313E-04   18   16   16   5
  0.39054336789E-04   18   17   16   5
  0.10946895072E-01   18   18   16   5
 -0.13073007697E-03   19   16   16   5
  0.37513125528E-04   19   17   16   5
 -0.90036503665E-04   19   18   16   5
  0.10954587908E-01   19   19   16   5
 -0.71582648561E-06   20   16   16   5
  0.75342071186E-04   20   17   16   5
  0.24442164130E-03   20   18   16   5
 -0.57857456545E-04   20   19   16   5
  0.10853338418E-01   20   20   16   5
  0.19309949913E-04   16   11   16   5
 -0.26437461184E-04   17   11   16   5
 -0.37898564718E-04   18   11   16   5
  0.97870006368E-05   19   11   16   5
  0.39065327901E-04   20   11   16   5
 -0.81060510238E-03   16   5   11   11
  0.55992621595E-03   16   12   16   5
 -0.23095150758E-04   17   12   16   5
  0.14817142943E-04   18   12   16   5
  0.50903692731E-04   19   12   16   5
 -0.94238200799E-04   20   12   16   5
 -0.54904024670E-04   16   5   12   11
 -0.60191903124E-03   16   5   12   12
  0.23093478398E-03   16   13   16   5
 -0.54999740150E-04   17   13   16   5
  0.30005792546E-04   18   13   16   5
  0.42278020685E-04   19   13   16   5
  0.18557302170E-04   20   13   16   5
  0.30739262232E-04   16   5   13   11
  0.54447855909E-04   16   5   13   12
 -0.52279450453E-03   16   5   13   13
  0.58788684105E-04   16   14   16   5
  0.91538636551E-05   17   14   16   5
 -0.27589694147E-04   18   14   16   5
  0.21353914829E-04   19   14   16   5
 -0.11606161081E-05   20   14   16   5
  0.31388494092E-04   16   5   14   11
  0.22711329340E-04   16   5   14   12
 -0.43747681993E-05   16   5   14   13
 -0.51242800786E-03   16   5   14   14
  0.31671836539E-04   16   15   16   5
 -0.26841164465E-05   17   15   16   5
 -0.26170433993E-04   18   15   16   5
 -0.47525698118E-07   19   15   16   5
  0.15356227124E-04   20   15   16   5
 -0.28073362806E-04   16   5   15   11
  0.18418025980E-04   16   5   15   12
  0.41377691206E-04   16   5   15   13
 -0.14076124785E-04   16   5   15   14
 -0.58603681833E-03   16   5   15   15
  0.38522034889E-04   16   5   16   1
  0.16641410255E-03   17   1   16   5
  0.10075195814E-05   18   1   16   5
 -0.17281198318E-04   19   1   16   5
  0.19899836203E-03   20   1   16   5
  0.35954938568E-04   16   5   11   1
  0.26862518562E-03   16   5   12   1
 -0.40884721479E-04   16   5   13   1
 -0.10186039092E-03   16   5   14   1
  0.81242759221E-05   16   5   15   1
 -0.75268787397E-02   16   5   1   1
 -0.10125875561E-03   16   5   16   2
  0.20055365260E-04   17   2   16   5
  0.52043852321E-05   18   2   16   5
 -0.19835057476E-05   19   2   16   5
  0.10497979430E-04   20   2   16   5
 -0.27018958945E-03   16   5   11   2
 -0.35794820649E-04   16   5   12   2
  0.13676572267E-04   16   5   13   2
 -0.17833386858E-04   16   5   14   2
 -0.36339566999E-05   16   5   15   2
  0.37908406222E-03   16   5   2   1
 -0.75119875896E-02   16   5   2   2
 -0.82567944796E-03   16   5   16   3
 -0.23809223801E-04   17   3   16   5
  0.49913234998E-05   18   3   16   5
  0.51338847014E-04   19   3   16   5
  0.48461937003E-04   20   3   16   5
  0.47921849843E-04   16   5   11   3
 -0.13816693511E-03   16   5   12   3
 -0.35833843612E-04   16   5   13   3
  0.44889811719E-04   16   5   14   3
  0.89393484436E-05   16   5   15   3
  0.13058499735E-03   16   5   3   1
  0.10574419940E-03   16   5   3   2
 -0.76441632899E-02   16   5   3   3
 -0.18872583068E-03   16   5   16   4
 -0.18162172713E-04   17   4   16   5
  0.13470856238E-04   18   4   16   5
  0.14325979426E-04   19   4   16   5
 -0.36293366764E-05   20   4   16   5
 -0.21026096848E-03   16   5   11   4
 -0.30242551650E-04   16   5   12   4
 -0.15231281004E-04   16   5   13   4
 -0.31369552535E-04   16   5   14   4
 -0.89823380766E-04   16   5   15   4
  0.69212928997E-05   16   5   4   1
 -0.36023044992E-04   16   5   4   2
  0.22352809828E-04   16   5   4   3
 -0.70554419136E-02   16   5   4   4
  0.39224533399E-03   16   5   16   5
  0.17474030719E-03   17   5   16   16
  0.69431879826E-03   17   16   17   5
  0.38867389256E-03   17   17   17   5
  0.60181903776E-04   18   16   17   5
 -0.90226443145E-04   18   17   17   5
  0.43799516330E-03   18   18   17   5
 -0.85611109370E-04   19   16   17   5
 -0.10509919061E-03   19   17   17   5
  0.32171049298E-03   19   18   17   5
  0.12439771777E-03   19   19   17   5
 -0.97595084661E-05   20   16   17   5
 -0.10042601020E-03   20   17   17   5
  0.21947959242E-04   20   18   17   5
  0.57507903266E-04   20   19   17   5
  0.28718521651E-03   20   20   17   5
  0.17803064642E-05   17   5   16   11
  0.49730035937E-05   17   11   17   5
 -0.47075433820E-05   18   11   17   5
 -0.35144078883E-06   19   11   17   5
 -0.21098030564E-05   20   11   17   5
  0.38372099017E-03   17   5   11   11
 -0.17036504819E-05   17   5   16   12
  0.24532893366E-04   17   12   17   5
 -0.33078791972E-04   18   12   17   5
  0.59117226320E-05   19   12   17   5
 -0.19904875995E-04   20   12   17   5
 -0.14736274617E-04   17   5   12   11
  0.41392436209E-03   17   5   12   12
 -0.16247266040E-04   17   5   16   13
  0.56626837831E-05   17   13   17   5
 -0.14796005653E-04   18   13   17   5
  0.13762852055E-04   19   13   17   5
 -0.89907474252E-07   20   13   17   5
  0.20690691909E-04   17   5   13   11
  0.42237152840E-04   17   5   13   12
  0.44937022427E-03   17   5   13   13
  0.12688024541E-04   17   5   16   14
 -0.17526590862E-04   17   14   17   5
  0.13908121900E-04   18   14   17   5
 -0.83895040703E-05   19   14   17   5
 -0.54177400207E-05   20   14   17   5
  0.10458572945E-04   17   5   14   11
  0.29167951281E-05   17   5   14   12
 -0.22252548527E-04   17   5   14   13
  0.47297822925E-03   17   5   14   14
  0.63927381345E-05   17   5   16   15
  0.22509801814E-05   17   15   17   5
 -0.57315709610E-05   18   15   17   5
 -0.42619876955E-05   19   15   17   5
 -0.11827047055E-04   20   15   17   5
 -0.53764240835E-04   17   5   15   11
  0.49037873223E-05   17   5   15   12
  0.53503887999E-05   17   5   15   13
  0.10860544233E-04   17   5   15   14
  0.46423103678E-03   17   5   15   15
  0.47168890518E-05   17   5   16   1
  0.56916545523E-05   17   5   17   1
 -0.28816920766E-05   18   1   17   5
 -0.27621328874E-06   19   1   17   5
  0.28177749138E-05   20   1   17   5
 -0.22700039686E-04   17   5   11   1
  0.12988394500E-04   17   5   12   1
  0.10309147756E-05   17   5   13   1
 -0.19128481119E-04   17   5   14   1
 -0.55464070403E-05   17   5   15   1
 -0.38331367543E-03   17   5   1   1
 -0.99024553351E-05   17   5   16   2
  0.44577944601E-05   17   5   17   2
 -0.15073352383E-04   18   2   17   5
  0.12054392482E-04   19   2   17   5
  0.29668109969E-04   20   2   17   5
 -0.27649308477E-04   17   5   11   2
  0.11846768103E-04   17   5   12   2
  0.29317452119E-05   17   5   13   2
 -0.21107841003E-04   17   5   14   2
 -0.17885226976E-04   17   5   15   2
 -0.69792631438E-04   17   5   2   1
 -0.22760395905E-03   17   5   2   2
 -0.30350188031E-04   17   5   16   3
 -0.36576909780E-04   17   5   17   3
  0.72051011449E-04   18   3   17   5
  0.12059777636E-04   19   3   17   5
  0.25066394910E-04   20   3   17   5
  0.16214686590E-04   17   5   11   3
 -0.25165231999E-04   17   5   12   3
 -0.29883325584E-04   17   5   13   3
  0.24370248094E-04   17   5   14   3
  0.11573454943E-04   17   5   15   3
 -0.19809017850E-04   17   5   3   1
  0.11314502908E-05   17   5   3   2
 -0.22640953801E-03   17   5   3   3
 -0.90438589423E-05   17   5   16   4
  0.10290510086E-04   17   5   17   4
  0.15840748981E-04   18   4   17   5
  0.12043556120E-04   19   4   17   5
  0.22821901368E-04   20   4   17   5
 -0.36755981660E-05   17   5   11   4
 -0.11980149411E-04   17   5   12   4
 -0.56490186630E-05   17   5   13   4
 -0.32695589513E-04   17   5   14   4
 -0.43616228481E-04   17   5   15   4
 -0.50161634436E-05   17   5   4   1
 -0.31545495360E-04   17   5   4   2
  0.73024227157E-04   17   5   4   3
 -0.41129543282E-03   17   5   4   4
  0.22584589421E-04   17   5   16   5
  0.13127463703E-03   17   5   17   5
 -0.25575630273E-02   18   5   16   16
 -0.11377928766E-03   18   5   17   16
 -0.27205058718E-02   18   5   17   17
  0.57775840616E-03   18   16   18   5
 -0.33529465493E-04   18   17   18   5
 -0.27990473171E-02   18   18   18   5
  0.17513614531E-04   19   16   18   5
 -0.25325516855E-03   19   17   18   5
 -0.12410825443E-03   19   18   18   5
 -0.26491459558E-02   19   19   18   5
 -0.17224029853E-03   20   16   18   5
 -0.97034758399E-04   20   17   18   5
 -0.47339337885E-04   20   18   18   5
 -0.51063548300E-04   20   19   18   5
 -0.25173270606E-02   20   20   18   5
 -0.22630047768E-05   18   5   16   11
  0.43488604497E-05   18   5   17   11
  0.12552874814E-05   18   11   18   5
  0.27788215098E-05   19   11   18   5
 -0.42603994744E-05   20   11   18   5
 -0.85620925938E-03   18   5   11   11
 -0.84890765810E-04   18   5   16   12
 -0.17432239774E-04   18   5   17   12
  0.27026235639E-04   18   12   18   5
 -0.56595430376E-05   19   12   18   5
  0.63565171196E-05   20   12   18   5
  0.11168615763E-05   18   5   12   11
 -0.78420418895E-03   18   5   12   12
 -0.34757974432E-04   18   5   16   13
  0.79198553870E-05   18   5   17   13
 -0.39976780828E-05   18   13   18   5
 -0.11091599961E-04   19   13   18   5
 -0.13393519257E-04   20   13   18   5
  0.76426020550E-05   18   5   13   11
  0.54593029527E-06   18   5   13   12
 -0.77161694732E-03   18   5   13   13
 -0.12024453247E-04   18   5   16   14
  0.46314523416E-05   18   5   17   14
  0.20574732240E-04   18   14   18   5
 -0.11589479888E-04   19   14   18   5
  0.84576221692E-05   20   14   18   5
  0.21711296667E-06   18   5   14   11
  0.19089504922E-04   18   5   14   12
 -0.53580244331E-05   18   5   14   13
 -0.76538341231E-03   18   5   14   14
 -0.19281856218E-05   18   5   16   15
 -0.30146060529E-05   18   5   17   15
  0.19146239682E-04   18   15   18   5
 -0.29543810253E-05   19   15   18   5
 -0.46725504176E-05   20   15   18   5
 -0.17687620496E-05   18   5   15   11
  0.39141280872E-05   18   5   15   12
 -0.10758995987E-04   18   5   15   13
  0.15139950881E-04   18   5   15   14
 -0.76784886231E-03   18   5   15   15
 -0.15155613398E-04   18   5   16   1
  0.19591084750E-04   18   5   17   1
  0.28905577312E-05   18   5   18   1
  0.34379991523E-05   19   1   18   5
  0.33507846125E-04   20   1   18   5
  0.27070605275E-04   18   5   11   1
  0.11242512444E-03   18   5   12   1
 -0.21675901841E-04   18   5   13   1
 -0.37746440202E-04   18   5   14   1
  0.52685953568E-05   18   5   15   1
 -0.34173051124E-02   18   5   1   1
  0.11256087909E-04   18   5   16   2
  0.18920373564E-04   18   5   17   2
 -0.86726985322E-05   18   5   18   2
 -0.16432391179E-04   19   2   18   5
 -0.52497866908E-04   20   2   18   5
 -0.11673666511E-03   18   5   11   2
 -0.24178404055E-04   18   5   12   2
  0.74208740060E-05   18   5   13   2
 -0.51287234880E-05   18   5   14   2
  0.12668891332E-04   18   5   15   2
  0.10058958858E-03   18   5   2   1
 -0.34799144265E-02   18   5   2   2
 -0.16928778665E-06   18   5   16   3
  0.12869778493E-04   18   5   17   3
 -0.26372136873E-04   18   5   18   3
 -0.68814823783E-04   19   3   18   5
 -0.66630517466E-05   20   3   18   5
  0.68560859415E-05   18   5   11   3
 -0.38233508591E-04   18   5   12   3
  0.39045263612E-05   18   5   13   3
  0.10204830671E-04   18   5   14   3
  0.46063512607E-05   18   5   15   3
 -0.43173991013E-04   18   5   3   1
  0.76315992049E-04   18   5   3   2
 -0.36599559908E-02   18   5   3   3
  0.48742223909E-06   18   5   16   4
  0.99745617314E-05   18   5   17   4
 -0.25867499711E-04   18   5   18   4
 -0.11888883549E-04   19   4   18   5
  0.38023386898E-04   20   4   18   5
 -0.10957403840E-03   18   5   11   4
 -0.77708230348E-05   18   5   12   4
  0.98023963549E-06   18   5   13   4
 -0.23434629997E-04   18   5   14   4
 -0.36358091493E-04   18   5   15   4
 -0.45269880317E-04   18   5   4   1
  0.66978694482E-05   18   5   4   2
 -0.34272494184E-05   18   5   4   3
 -0.35074763475E-02   18   5   4   4
 -0.11985097613E-04   18   5   16   5
 -0.22534270303E-04   18   5   17   5
  0.13973484358E-03   18   5   18   5
 -0.22624960005E-02   19   5   16   16
 -0.20407352873E-03   19   5   17   16
 -0.22039502782E-02   19   5   17   17
  0.33476699039E-04   19   5   18   16
 -0.60074618985E-04   19   5   18   17
 -0.21415042306E-02   19   5   18   18
  0.62605646515E-03   19   16   19   5
  0.11269123732E-03   19   17   19   5
 -0.10306708451E-03   19   18   19   5
 -0.23730953503E-02   19   19   19   5
  0.21084568664E-04   20   16   19   5
 -0.37835824633E-03   20   17   19   5
 -0.13630386371E-04   20   18   19   5
 -0.18708624143E-03   20   19   19   5
 -0.22886438557E-02   20   20   19   5
  0.21945547463E-05   19   5   16   11
  0.32734885092E-05   19   5   17   11
  0.49426586089E-05   19   5   18   11
  0.14523845576E-05   19   11   19   5
 -0.42683437087E-05   20   11   19   5
 -0.55970404595E-03   19   5   11   11
 -0.65429357030E-04   19   5   16   12
 -0.62384917469E-05   19   5   17   12
 -0.62572274861E-05   19   5   18   12
  0.39596441782E-04   19   12   19   5
  0.13649836585E-04   20   12   19   5
 -0.15248442086E-04   19   5   12   11
 -0.54513401466E-03   19   5   12   12
 -0.28205965223E-04   19   5   16   13
  0.62723477372E-05   19   5   17   13
 -0.14803704222E-04   19   5   18   13
  0.53774966390E-05   19   13   19   5
 -0.30631285105E-05   20   13   19   5
  0.75541248585E-05   19   5   13   11
 -0.68784634094E-05   19   5   13   12
 -0.52279432119E-03   19   5   13   13
 -0.65174599155E-06   19   5   16   14
 -0.61840655791E-05   19   5   17   14
  0.48426961165E-05   19   5   18   14
  0.69220660136E-06   19   14   19   5
 -0.17683432120E-05   20   14   19   5
  0.52367532098E-05   19   5   14   11
  0.28469235682E-05   19   5   14   12
 -0.16669813067E-05   19   5   14   13
 -0.51872020849E-03   19   5   14   14
 -0.12109298203E-05   19   5   16   15
 -0.26960370480E-05   19   5   17   15
  0.26548669177E-05   19   5   18   15
  0.38089105265E-05   19   15   19   5
 -0.72778477573E-05   20   15   19   5
  0.32618814311E-05   19   5   15   11
  0.10748037311E-05   19   5   15   12
 -0.56282791531E-05   19   5   15   13
 -0.65603488088E-05   19   5   15   14
 -0.51648878036E-03   19   5   15   15
 -0.71139941502E-05   19   5   16   1
  0.69358479052E-05   19   5   17   1
  0.30006719826E-05   19   5   18   1
  0.78334120030E-05   19   5   19   1
  0.12776525326E-04   20   1   19   5
  0.93603100503E-05   19   5   11   1
  0.56388677196E-04   19   5   12   1
 -0.12280258639E-04   19   5   13   1
 -0.25038265524E-04   19   5   14   1
  0.47502041798E-05   19   5   15   1
 -0.20258519297E-02   19   5   1   1
  0.45431059694E-05   19   5   16   2
  0.70191767376E-05   19   5   17   2
 -0.69047122800E-05   19   5   18   2
 -0.19135593411E-04   19   5   19   2
 -0.37864710821E-04   20   2   19   5
 -0.56286348515E-04   19   5   11   2
 -0.14986229161E-04   19   5   12   2
  0.62394744696E-05   19   5   13   2
 -0.48156996147E-05   19   5   14   2
  0.19627447394E-05   19   5   15   2
  0.95012878501E-04   19   5   2   1
 -0.20005769421E-02   19   5   2   2
  0.34403028991E-04   19   5   16   3
  0.12239919468E-04   19   5   17   3
  0.51885736088E-05   19   5   18   3
 -0.92317677325E-04   19   5   19   3
 -0.17942785071E-04   20   3   19   5
  0.18146419279E-04   19   5   11   3
 -0.20355489256E-04   19   5   12   3
 -0.39665516155E-06   19   5   13   3
  0.12194487950E-04   19   5   14   3
  0.36494956640E-05   19   5   15   3
 -0.57170850880E-05   19   5   3   1
  0.48288117812E-04   19   5   3   2
 -0.20928922390E-02   19   5   3   3
  0.70175305288E-05   19   5   16   4
  0.61003757318E-05   19   5   17   4
 -0.63729194222E-05   19   5   18   4
 -0.19541660532E-04   19   5   19   4
  0.25237028825E-04   20   4   19   5
 -0.46831112565E-04   19   5   11   4
 -0.27740657784E-05   19   5   12   4
  0.37419905736E-05   19   5   13   4
 -0.13149098588E-04   19   5   14   4
 -0.24875732405E-04   19   5   15   4
 -0.94929300683E-06   19   5   4   1
 -0.10966351540E-04   19   5   4   2
  0.31437860718E-04   19   5   4   3
 -0.20027784450E-02   19   5   4   4
 -0.70580021753E-05   19   5   16   5
 -0.38038385375E-05   19   5   17   5
  0.50852584259E-04   19   5   18   5
  0.77081958450E-04   19   5   19   5
 -0.23589497556E-02   20   5   16   16
 -0.21635463701E-04   20   5   17   16
 -0.21964562158E-02   20   5   17   17
 -0.22925203641E-03   20   5   18   16
 -0.40613680170E-05   20   5   18   17
 -0.21321625378E-02   20   5   18   18
  0.73364485092E-04   20   5   19   16
  0.17792988213E-03   20   5   19   17
  0.24487275495E-04   20   5   19   18
 -0.20315320440E-02   20   5   19   19
  0.51611192191E-03   20   16   20   5
 -0.29235209867E-04   20   17   20   5
 -0.23652693001E-03   20   18   20   5
 -0.26275759865E-04   20   19   20   5
 -0.24085703401E-02   20   20   20   5
 -0.35689062903E-06   20   5   16   11
  0.50584641893E-07   20   5   17   11
  0.14478706304E-05   20   5   18   11
 -0.84305754274E-06   20   5   19   11
 -0.13353703795E-05   20   11   20   5
 -0.51188318446E-03   20   5   11   11
 -0.89787177094E-04   20   5   16   12
 -0.44480770098E-06   20   5   17   12
 -0.73101424402E-06   20   5   18   12
 -0.13143581909E-04   20   5   19   12
  0.60868298619E-04   20   12   20   5
  0.37956893083E-04   20   5   12   11
 -0.43422368245E-03   20   5   12   12
 -0.32673021867E-04   20   5   16   13
  0.11910674887E-04   20   5   17   13
 -0.46364619455E-05   20   5   18   13
 -0.17603690792E-04   20   5   19   13
  0.43888688524E-05   20   13   20   5
 -0.10014841411E-04   20   5   13   11
 -0.22775532725E-04   20   5   13   12
 -0.42745864443E-03   20   5   13   13
 -0.13390608429E-04   20   5   16   14
  0.15152874245E-04   20   5   17   14
  0.55279915554E-05   20   5   18   14
 -0.64002406980E-05   20   5   19   14
  0.20031730831E-04   20   14   20   5
 -0.48792992049E-05   20   5   14   11
  0.25942163366E-04   20   5   14   12
  0.48658326987E-05   20   5   14   13
 -0.45341741857E-03   20   5   14   14
 -0.43998434396E-05   20   5   16   15
 -0.23725834340E-05   20   5   17   15
  0.86657412016E-05   20   5   18   15
 -0.20740315217E-05   20   5   19   15
  0.40828714995E-05   20   15   20   5
  0.23719046484E-04   20   5   15   11
 -0.11981643317E-04   20   5   15   12
 -0.14054214274E-04   20   5   15   13
 -0.58745633222E-05   20   5   15   14
 -0.44395530255E-03   20   5   15   15
  0.37498272215E-05   20   5   16   1
  0.14419410265E-04   20   5   17   1
  0.20439422998E-05   20   5   18   1
  0.37613825598E-05   20   5   19   1
  0.23218749460E-04   20   5   20   1
  0.26880653104E-04   20   5   11   1
  0.85417145080E-04   20   5   12   1
 -0.15689590750E-04   20   5   13   1
 -0.15047550837E-04   20   5   14   1
  0.13051186940E-04   20   5   15   1
 -0.22705398048E-02   20   5   1   1
  0.18093953434E-04   20   5   16   2
  0.47290532793E-05   20   5   17   2
 -0.11169448397E-05   20   5   18   2
 -0.10070369749E-04   20   5   19   2
 -0.40562321543E-04   20   5   20   2
 -0.74804304706E-04   20   5   11   2
 -0.13546737765E-04   20   5   12   2
  0.23508571703E-05   20   5   13   2
  0.12893273540E-05   20   5   14   2
  0.12089297359E-04   20   5   15   2
  0.19462498978E-03   20   5   2   1
 -0.19571004230E-02   20   5   2   2
  0.54575177444E-04   20   5   16   3
  0.22736354682E-04   20   5   17   3
 -0.10663537500E-04   20   5   18   3
 -0.49037817710E-04   20   5   19   3
 -0.70349535141E-04   20   5   20   3
  0.10120741908E-04   20   5   11   3
 -0.45789716131E-05   20   5   12   3
  0.17350434432E-04   20   5   13   3
 -0.58014874710E-05   20   5   14   3
 -0.38607701461E-05   20   5   15   3
  0.15666925402E-04   20   5   3   1
  0.24052934959E-03   20   5   3   2
 -0.20383661496E-02   20   5   3   3
  0.12644690337E-04   20   5   16   4
 -0.90965484213E-07   20   5   17   4
 -0.97041032381E-05   20   5   18   4
 -0.98982356053E-05   20   5   19   4
  0.67028743822E-05   20   5   20   4
 -0.84691544859E-04   20   5   11   4
 -0.48891052971E-06   20   5   12   4
  0.20577353238E-05   20   5   13   4
  0.14351625906E-05   20   5   14   4
 -0.44860567730E-05   20   5   15   4
  0.19277134448E-03   20   5   4   1
 -0.84419558597E-04   20   5   4   2
  0.22465638551E-03   20   5   4   3
 -0.21655632136E-02   20   5   4   4
 -0.33600448588E-04   20   5   16   5
 -0.43249236216E-04   20   5   17   5
  0.46472939501E-04   20   5   18   5
  0.28591225733E-04   20   5   19   5
  0.99925351226E-04   20   5   20   5
 -0.24807607280E-03   16   16   11   5
  0.98652349161E-04   17   16   11   5
 -0.22671428249E-03   17   17   11   5
 -0.27679409417E-04   18   16   11   5
 -0.40341087773E-04   18   17   11   5
 -0.20852893299E-03   18   18   11   5
 -0.87393029869E-04   19   16   11   5
 -0.64495211527E-05   19   17   11   5
  0.61479352742E-04   19   18   11   5
 -0.23209457623E-03   19   19   11   5
 -0.12568821443E-04   20   16   11   5
  0.14359709496E-05   20   17   11   5
  0.15504047069E-04   20   18   11   5
  0.68314541556E-04   20   19   11   5
 -0.18076229971E-03   20   20   11   5
  0.13434533720E-04   16   11   11   5
 -0.11420680713E-03   17   11   11   5
 -0.40819493695E-04   18   11   11   5
  0.16352832364E-04   19   11   11   5
  0.13966030722E-03   20   11   11   5
 -0.20634219673E-01   11   11   11   5
  0.41909192709E-03   16   12   11   5
  0.31244358209E-04   17   12   11   5
 -0.26032560292E-04   18   12   11   5
 -0.37126470756E-04   19   12   11   5
  0.15282102630E-03   20   12   11   5
  0.28705188072E-03   12   11   11   5
 -0.18053627021E-01   12   12   11   5
  0.23988071010E-03   16   13   11   5
  0.10460031785E-03   17   13   11   5
 -0.17588711953E-04   18   13   11   5
 -0.37417243753E-04   19   13   11   5
 -0.44454434079E-04   20   13   11   5
  0.88908522367E-04   13   11   11   5
  0.16572605116E-03   13   12   11   5
 -0.17615317304E-01   13   13   11   5
  0.42949402994E-04   16   14   11   5
  0.16579238054E-05   17   14   11   5
  0.46325591126E-04   18   14   11   5
 -0.63567298068E-04   19   14   11   5
  0.17016642415E-04   20   14   11   5
  0.62094334328E-03   14   11   11   5
  0.26742145830E-03   14   12   11   5
 -0.88262369120E-04   14   13   11   5
 -0.17372990344E-01   14   14   11   5
  0.16456296185E-04   16   15   11   5
 -0.40880555476E-04   17   15   11   5
  0.22662279927E-04   18   15   11   5
  0.26547631793E-04   19   15   11   5
 -0.69024441354E-04   20   15   11   5
 -0.10794708042E-03   15   11   11   5
 -0.56392318430E-04   15   12   11   5
 -0.92917507377E-04   15   13   11   5
 -0.11895345399E-03   15   14   11   5
 -0.18945071495E-01   15   15   11   5
  0.48544025911E-04   16   1   11   5
 -0.13910753501E-03   17   1   11   5
  0.25566393027E-05   18   1   11   5
  0.22261759616E-04   19   1   11   5
 -0.15895295063E-03   20   1   11   5
  0.23532862512E-03   11   5   11   1
 -0.81264554066E-03   12   1   11   5
  0.12518536751E-03   13   1   11   5
  0.29088379369E-03   14   1   11   5
 -0.65137127016E-05   15   1   11   5
  0.99362867208E-02   11   5   1   1
  0.21532706917E-04   16   2   11   5
 -0.19407243369E-04   17   2   11   5
  0.24871620534E-04   18   2   11   5
  0.42948340545E-05   19   2   11   5
  0.18372175450E-04   20   2   11   5
  0.18834771577E-02   11   5   11   2
 -0.83877426479E-05   12   2   11   5
 -0.10453356183E-04   13   2   11   5
 -0.85603757440E-04   14   2   11   5
  0.68483885635E-05   15   2   11   5
 -0.25234892974E-03   11   5   2   1
  0.11185776460E-01   11   5   2   2
  0.32962931491E-03   16   3   11   5
 -0.59337299717E-04   17   3   11   5
 -0.59722425725E-04   18   3   11   5
  0.40550493900E-04   19   3   11   5
  0.29878498917E-04   20   3   11   5
 -0.97989864736E-05   11   5   11   3
 -0.11723354136E-03   12   3   11   5
  0.25652206790E-04   13   3   11   5
  0.34249389897E-04   14   3   11   5
  0.31608770173E-04   15   3   11   5
  0.61051767635E-03   11   5   3   1
  0.19071327810E-03   11   5   3   2
  0.10299048329E-01   11   5   3   3
  0.86298464977E-04   16   4   11   5
 -0.23404690152E-04   17   4   11   5
  0.22631952398E-05   18   4   11   5
 -0.10564513428E-04   19   4   11   5
 -0.82752419809E-04   20   4   11   5
  0.15027688817E-02   11   5   11   4
 -0.13157390274E-04   12   4   11   5
 -0.89999807212E-06   13   4   11   5
 -0.11554917252E-03   14   4   11   5
 -0.40431124166E-04   15   4   11   5
 -0.37243188174E-03   11   5   4   1
 -0.62224578479E-03   11   5   4   2
  0.51455912689E-03   11   5   4   3
  0.10713609883E-01   11   5   4   4
 -0.12458445663E-03   16   5   11   5
 -0.12065183399E-04   17   5   11   5
 -0.46687310756E-04   18   5   11   5
 -0.22667731642E-04   19   5   11   5
 -0.17305852526E-04   20   5   11   5
  0.10813164768E-02   11   5   11   5
  0.99724420442E-03   16   16   12   5
 -0.16179713615E-04   17   16   12   5
  0.98597557028E-03   17   17   12   5
 -0.26475669977E-04   18   16   12   5
 -0.18409507311E-04   18   17   12   5
  0.98837344568E-03   18   18   12   5
  0.29155886287E-04   19   16   12   5
 -0.20652018685E-04   19   17   12   5
  0.23794893979E-04   19   18   12   5
  0.10732003636E-02   19   19   12   5
 -0.32820094228E-04   20   16   12   5
 -0.25785518207E-04   20   17   12   5
 -0.10157560265E-04   20   18   12   5
 -0.79893570789E-05   20   19   12   5
  0.11037518542E-02   20   20   12   5
  0.18998841982E-04   16   11   12   5
 -0.10470106034E-04   17   11   12   5
 -0.45493455781E-05   18   11   12   5
 -0.39379285489E-05   19   11   12   5
  0.21804677742E-04   20   11   12   5
 -0.22439537351E-03   12   5   11   11
  0.34163251090E-04   16   12   12   5
 -0.37465457063E-05   17   12   12   5
  0.28268828937E-04   18   12   12   5
 -0.96503850006E-05   19   12   12   5
  0.21080957636E-04   20   12   12   5
 -0.11069788726E-02   12   11   12   5
 -0.46525268514E-03   12   12   12   5
  0.26529366864E-04   16   13   12   5
 -0.31809010435E-06   17   13   12   5
  0.16037064157E-04   18   13   12   5
 -0.81900669407E-05   19   13   12   5
  0.17205895391E-06   20   13   12   5
  0.32354087014E-04   13   11   12   5
 -0.43807351087E-04   13   12   12   5
 -0.53544732557E-03   13   13   12   5
 -0.64858761045E-05   16   14   12   5
  0.20782646386E-04   17   14   12   5
 -0.38751746984E-05   18   14   12   5
  0.38129028865E-05   19   14   12   5
  0.16828869714E-04   20   14   12   5
  0.81043693532E-04   14   11   12   5
 -0.27318773001E-03   14   12   12   5
  0.22233950203E-03   14   13   12   5
 -0.36687239682E-03   14   14   12   5
  0.74467763706E-05   16   15   12   5
 -0.17528023332E-05   17   15   12   5
  0.54721118612E-06   18   15   12   5
  0.15309315176E-05   19   15   12   5
  0.31053534592E-05   20   15   12   5
  0.69618310174E-04   15   11   12   5
 -0.12600383509E-03   15   12   12   5
  0.34668784906E-03   15   13   12   5
 -0.34125562280E-04   15   14   12   5
 -0.69796113402E-03   15   15   12   5
  0.90970606044E-05   16   1   12   5
  0.95067290134E-05   17   1   12   5
  0.15163232303E-04   18   1   12   5
  0.72152773569E-06   19   1   12   5
  0.30438085926E-04   20   1   12   5
  0.64693518670E-05   12   5   11   1
  0.75795839945E-04   12   5   12   1
 -0.93424593410E-05   13   1   12   5
  0.40300565624E-05   14   1   12   5
  0.16549157875E-04   15   1   12   5
 -0.65921528515E-03   12   5   1   1
  0.56319657567E-05   16   2   12   5
 -0.82048993708E-05   17   2   12   5
  0.33721560809E-05   18   2   12   5
 -0.40084421298E-05   19   2   12   5
 -0.38651283145E-05   20   2   12   5
  0.22312360524E-04   12   5   11   2
  0.85710962531E-04   12   5   12   2
  0.33808804617E-05   13   2   12   5
  0.67804280779E-05   14   2   12   5
 -0.94920200568E-05   15   2   12   5
  0.18731820842E-03   12   5   2   1
  0.22983876726E-03   12   5   2   2
 -0.49170690699E-04   16   3   12   5
 -0.61175018415E-05   17   3   12   5
 -0.37379298422E-04   18   3   12   5
  0.72480283825E-06   19   3   12   5
 -0.37549813675E-05   20   3   12   5
  0.15707695610E-04   12   5   11   3
 -0.27989434317E-05   12   5   12   3
  0.19134865628E-04   13   3   12   5
 -0.12403247246E-04   14   3   12   5
 -0.48737033844E-05   15   3   12   5
  0.12209405612E-03   12   5   3   1
  0.41026086709E-03   12   5   3   2
  0.89578235175E-05   12   5   3   3
 -0.61203235924E-05   16   4   12   5
 -0.19975441266E-04   17   4   12   5
 -0.11691501247E-04   18   4   12   5
  0.13276254710E-05   19   4   12   5
 -0.98163269292E-05   20   4   12   5
 -0.17678794078E-04   12   5   11   4
  0.62743042682E-04   12   5   12   4
 -0.52085442498E-05   13   4   12   5
  0.20445467445E-04   14   4   12   5
  0.50024675284E-05   15   4   12   5
  0.28225174301E-03   12   5   4   1
 -0.27640828304E-03   12   5   4   2
  0.55171803170E-03   12   5   4   3
 -0.37597123870E-03   12   5   4   4
  0.72171083998E-05   16   5   12   5
 -0.98866817693E-05   17   5   12   5
  0.10793316574E-05   18   5   12   5
  0.87061181060E-05   19   5   12   5
  0.49551774662E-04   20   5   12   5
  0.62583415128E-04   12   5   11   5
  0.18313548785E-03   12   5   12   5
 -0.21471455536E-03   16   16   13   5
 -0.25660777768E-04   17   16   13   5
 -0.23026960332E-03   17   17   13   5
  0.13711858010E-04   18   16   13   5
 -0.35699578477E-06   18   17   13   5
 -0.24065130765E-03   18   18   13   5
  0.30401059833E-04   19   16   13   5
 -0.58846657450E-05   19   17   13   5
 -0.93128323261E-05   19   18   13   5
 -0.21391498332E-03   19   19   13   5
 -0.15085619506E-05   20   16   13   5
 -0.97151128257E-05   20   17   13   5
 -0.22350955963E-05   20   18   13   5
 -0.16268524158E-04   20   19   13   5
 -0.21862892356E-03   20   20   13   5
  0.10551846511E-04   16   11   13   5
  0.64372669493E-05   17   11   13   5
  0.91778156064E-06   18   11   13   5
 -0.27387402800E-05   19   11   13   5
 -0.10777157869E-04   20   11   13   5
  0.49727617201E-03   13   5   11   11
 -0.22145281159E-04   16   12   13   5
 -0.23242923121E-05   17   12   13   5
 -0.27234928254E-06   18   12   13   5
  0.11815877645E-05   19   12   13   5
 -0.89329316310E-05   20   12   13   5
  0.14530895174E-03   13   5   12   11
  0.51356418334E-03   13   5   12   12
 -0.20068699556E-04   16   13   13   5
 -0.10363586731E-04   17   13   13   5
 -0.56956452032E-05   18   13   13   5
  0.31973810626E-05   19   13   13   5
  0.11829558768E-04   20   13   13   5
 -0.81614055045E-03   13   11   13   5
 -0.24943346026E-05   13   12   13   5
  0.50027846098E-03   13   13   13   5
  0.22686062372E-05   16   14   13   5
 -0.12172127740E-05   17   14   13   5
 -0.12933289542E-05   18   14   13   5
  0.30978851983E-05   19   14   13   5
 -0.14165137821E-05   20   14   13   5
 -0.79156587663E-04   14   11   13   5
  0.36558523435E-04   14   12   13   5
  0.70473913701E-04   14   13   13   5
  0.38781126653E-03   14   14   13   5
  0.18532193507E-04   16   15   13   5
  0.43794288313E-05   17   15   13   5
 -0.49214239161E-05   18   15   13   5
 -0.25350093928E-05   19   15   13   5
  0.30348014663E-05   20   15   13   5
 -0.83970891263E-05   15   11   13   5
 -0.50292420930E-03   15   12   13   5
 -0.13294486740E-03   15   13   13   5
  0.23878771116E-03   15   14   13   5
  0.47848876891E-03   15   15   13   5
 -0.76694682085E-05   16   1   13   5
 -0.42091513882E-05   17   1   13   5
 -0.98894823350E-06   18   1   13   5
 -0.21255705601E-05   19   1   13   5
 -0.55555237041E-05   20   1   13   5
 -0.11024336393E-04   13   5   11   1
  0.53216383178E-05   13   5   12   1
  0.34108274586E-04   13   5   13   1
 -0.76020413482E-05   14   1   13   5
 -0.16580344927E-04   15   1   13   5
  0.28766054731E-04   13   5   1   1
 -0.39667189918E-05   16   2   13   5
 -0.17773257462E-05   17   2   13   5
 -0.35872041895E-05   18   2   13   5
  0.24908593344E-05   19   2   13   5
  0.56913123221E-05   20   2   13   5
 -0.29047533810E-04   13   5   11   2
  0.15623980628E-05   13   5   12   2
  0.85965653128E-04   13   5   13   2
  0.17942354125E-05   14   2   13   5
  0.17780019058E-05   15   2   13   5
 -0.29852545358E-04   13   5   2   1
 -0.90229782254E-04   13   5   2   2
 -0.40592255021E-05   16   3   13   5
  0.37173664667E-06   17   3   13   5
  0.96207716992E-05   18   3   13   5
  0.54338901844E-05   19   3   13   5
  0.63012183313E-05   20   3   13   5
  0.56189483816E-05   13   5   11   3
  0.13902929998E-04   13   5   12   3
 -0.60140564325E-05   13   5   13   3
  0.17865158236E-05   14   3   13   5
 -0.45453671578E-05   15   3   13   5
 -0.22867739841E-04   13   5   3   1
 -0.74084564301E-04   13   5   3   2
 -0.70869139118E-04   13   5   3   3
 -0.18727935126E-05   16   4   13   5
  0.19116772188E-06   17   4   13   5
  0.85372687943E-06   18   4   13   5
  0.22522881516E-05   19   4   13   5
 -0.32820357865E-06   20   4   13   5
 -0.22253936959E-04   13   5   11   4
 -0.13166715281E-04   13   5   12   4
  0.68701294221E-04   13   5   13   4
  0.89317106401E-05   14   4   13   5
  0.24140439177E-06   15   4   13   5
 -0.62077823787E-04   13   5   4   1
  0.45884639120E-04   13   5   4   2
 -0.89936586465E-04   13   5   4   3
 -0.53154270973E-05   13   5   4   4
  0.43613623078E-05   16   5   13   5
  0.94361208328E-05   17   5   13   5
 -0.16508488978E-04   18   5   13   5
 -0.12436641610E-05   19   5   13   5
 -0.14643880796E-04   20   5   13   5
 -0.24109857801E-04   13   5   11   5
 -0.97776294669E-05   13   5   12   5
  0.62757599868E-04   13   5   13   5
  0.17092770343E-03   16   16   14   5
 -0.67058056920E-05   17   16   14   5
  0.14887823890E-03   17   17   14   5
 -0.48561073729E-05   18   16   14   5
  0.97713856355E-05   18   17   14   5
  0.16342282584E-03   18   18   14   5
 -0.44555403323E-06   19   16   14   5
 -0.81392374329E-05   19   17   14   5
 -0.14710604324E-04   19   18   14   5
  0.16056905423E-03   19   19   14   5
 -0.17671306291E-04   20   16   14   5
  0.13566760482E-04   20   17   14   5
  0.11348378785E-04   20   18   14   5
 -0.85925907418E-05   20   19   14   5
  0.17010908865E-03   20   20   14   5
  0.33846489787E-05   16   11   14   5
 -0.44687247498E-06   17   11   14   5
  0.34133678795E-05   18   11   14   5
 -0.61662724003E-05   19   11   14   5
 -0.53139204980E-05   20   11   14   5
  0.66072317642E-03   14   5   11   11
 -0.56527795377E-05   16   12   14   5
  0.75238811006E-05   17   12   14   5
  0.11164464102E-04   18   12   14   5
 -0.78551132859E-05   19   12   14   5
  0.38792379773E-05   20   12   14   5
  0.23990143212E-04   14   5   12   11
  0.46125578763E-03   14   5   12   12
  0.19178016309E-04   16   13   14   5
  0.46154096198E-05   17   13   14   5
  0.11022922044E-04   18   13   14   5
 -0.44030188848E-05   19   13   14   5
 -0.13138284046E-05   20   13   14   5
 -0.20925468872E-04   14   5   13   11
 -0.22899510393E-03   14   5   13   12
 -0.35459570138E-03   14   5   13   13
  0.39559298381E-08   16   14   14   5
  0.67891141507E-05   17   14   14   5
 -0.73337943367E-05   18   14   14   5
 -0.16448843572E-05   19   14   14   5
  0.14001136786E-04   20   14   14   5
 -0.93057079355E-03   14   11   14   5
 -0.20165894911E-03   14   12   14   5
  0.70746122870E-04   14   13   14   5
 -0.96414890147E-04   14   14   14   5
 -0.15230472606E-05   16   15   14   5
  0.23597934059E-05   17   15   14   5
  0.59333429287E-05   18   15   14   5
 -0.17328080059E-05   19   15   14   5
  0.26524224625E-05   20   15   14   5
  0.62513281471E-04   15   11   14   5
  0.59388503844E-04   15   12   14   5
 -0.14167357317E-03   15   13   14   5
 -0.13456381569E-03   15   14   14   5
 -0.32055864345E-03   15   15   14   5
 -0.15776735173E-04   16   1   14   5
  0.18411235256E-04   17   1   14   5
 -0.50687114147E-06   18   1   14   5
 -0.81972456844E-05   19   1   14   5
  0.23205853626E-04   20   1   14   5
  0.39791633835E-04   14   5   11   1
  0.74856663450E-04   14   5   12   1
 -0.21039426081E-04   14   5   13   1
  0.61708250831E-05   14   5   14   1
  0.71928885355E-05   15   1   14   5
 -0.11386179242E-02   14   5   1   1
 -0.15107965795E-05   16   2   14   5
 -0.49859226092E-05   17   2   14   5
  0.38687971650E-05   18   2   14   5
 -0.32382703022E-05   19   2   14   5
 -0.91557674194E-05   20   2   14   5
 -0.58233827186E-04   14   5   11   2
 -0.15595644515E-05   14   5   12   2
 -0.59084844248E-05   14   5   13   2
  0.99654104922E-04   14   5   14   2
 -0.91825028360E-06   15   2   14   5
  0.20442271199E-04   14   5   2   1
 -0.15856635011E-02   14   5   2   2
 -0.54472686847E-04   16   3   14   5
  0.12161307264E-04   17   3   14   5
 -0.87119426639E-05   18   3   14   5
 -0.12277197937E-05   19   3   14   5
 -0.11711614730E-04   20   3   14   5
  0.18945883338E-04   14   5   11   3
 -0.14519868286E-04   14   5   12   3
  0.61466597697E-05   14   5   13   3
  0.30525645453E-07   14   5   14   3
  0.46108326128E-05   15   3   14   5
 -0.72432068201E-04   14   5   3   1
 -0.77549094800E-04   14   5   3   2
 -0.16411993634E-02   14   5   3   3
 -0.16680749094E-04   16   4   14   5
 -0.15025781783E-05   17   4   14   5
 -0.43499778538E-05   18   4   14   5
 -0.12986606140E-05   19   4   14   5
  0.48306288560E-06   20   4   14   5
 -0.65745606791E-04   14   5   11   4
  0.10368890186E-04   14   5   12   4
  0.25176175209E-05   14   5   13   4
  0.68116820384E-04   14   5   14   4
 -0.12959176037E-04   15   4   14   5
 -0.15417955404E-03   14   5   4   1
  0.95897386566E-04   14   5   4   2
 -0.17392803134E-03   14   5   4   3
 -0.14029511083E-02   14   5   4   4
  0.22092704275E-04   16   5   14   5
 -0.20368808669E-04   17   5   14   5
  0.11807120273E-04   18   5   14   5
 -0.18567410357E-05   19   5   14   5
 -0.98694420843E-05   20   5   14   5
 -0.16648777718E-04   14   5   11   5
 -0.24609536565E-04   14   5   12   5
 -0.10943908221E-05   14   5   13   5
  0.10702547705E-03   14   5   14   5
 -0.37514602738E-03   16   16   15   5
  0.11373750900E-04   17   16   15   5
 -0.35525178828E-03   17   17   15   5
  0.48773849984E-06   18   16   15   5
  0.59750385496E-06   18   17   15   5
 -0.31649097352E-03   18   18   15   5
 -0.10444789039E-04   19   16   15   5
  0.18662657013E-04   19   17   15   5
 -0.40635597407E-05   19   18   15   5
 -0.35352700940E-03   19   19   15   5
  0.33924982709E-04   20   16   15   5
  0.12039595951E-05   20   17   15   5
  0.19933767542E-04   20   18   15   5
  0.13298497042E-05   20   19   15   5
 -0.37346105016E-03   20   20   15   5
  0.73314783054E-05   16   11   15   5
 -0.17785820071E-04   17   11   15   5
 -0.12571491077E-04   18   11   15   5
  0.46191237197E-05   19   11   15   5
  0.20534030773E-04   20   11   15   5
 -0.31350189909E-02   15   5   11   11
  0.72958467796E-04   16   12   15   5
 -0.74498315163E-05   17   12   15   5
 -0.15380879797E-04   18   12   15   5
 -0.82762139797E-05   19   12   15   5
  0.59786455250E-05   20   12   15   5
  0.81908234955E-05   15   5   12   11
 -0.28991643487E-02   15   5   12   12
  0.38459467644E-04   16   13   15   5
  0.12148296303E-04   17   13   15   5
 -0.98794532721E-05   18   13   15   5
 -0.79895551199E-05   19   13   15   5
 -0.10826175202E-04   20   13   15   5
  0.37053449957E-05   15   5   13   11
  0.18277232826E-03   15   5   13   12
 -0.29396557089E-02   15   5   13   13
  0.41113790231E-05   16   14   15   5
 -0.15656602714E-06   17   14   15   5
  0.19981267561E-04   18   14   15   5
 -0.14446686104E-04   19   14   15   5
  0.10791404970E-04   20   14   15   5
  0.21931989870E-04   15   5   14   11
  0.72395595403E-04   15   5   14   12
 -0.58279485808E-04   15   5   14   13
 -0.27305510450E-02   15   5   14   14
 -0.98805404105E-06   16   15   15   5
 -0.89745854205E-05   17   15   15   5
  0.67516932513E-05   18   15   15   5
  0.94579479981E-06   19   15   15   5
 -0.12289005244E-04   20   15   15   5
 -0.83682378430E-03   15   11   15   5
  0.10504757567E-03   15   12   15   5
  0.20198280727E-04   15   13   15   5
  0.18568374477E-03   15   14   15   5
 -0.31916423271E-02   15   15   15   5
 -0.12916083458E-05   16   1   15   5
  0.58970478549E-04   17   1   15   5
 -0.28196702209E-05   18   1   15   5
 -0.50123688918E-05   19   1   15   5
  0.65922137080E-04   20   1   15   5
  0.51973551234E-04   15   5   11   1
  0.10095659841E-03   15   5   12   1
 -0.20690931125E-04   15   5   13   1
 -0.35414261981E-04   15   5   14   1
  0.30558339566E-04   15   5   15   1
 -0.44338463624E-02   15   5   1   1
 -0.89290679530E-05   16   2   15   5
  0.14100854175E-04   17   2   15   5
 -0.39251028108E-05   18   2   15   5
 -0.23111246361E-05   19   2   15   5
 -0.15972817846E-04   20   2   15   5
 -0.17064211177E-04   15   5   11   2
 -0.25763432561E-04   15   5   12   2
  0.18140675538E-04   15   5   13   2
 -0.27051724415E-04   15   5   14   2
  0.85613579144E-04   15   5   15   2
 -0.11605176218E-04   15   5   2   1
 -0.45953628334E-02   15   5   2   2
 -0.12764564072E-03   16   3   15   5
  0.18657203566E-04   17   3   15   5
  0.24580309976E-04   18   3   15   5
 -0.33881942862E-04   19   3   15   5
 -0.17931305284E-04   20   3   15   5
  0.80282548163E-05   15   5   11   3
 -0.99294509869E-04   15   5   12   3
 -0.12245498624E-04   15   5   13   3
  0.40342778052E-04   15   5   14   3
  0.10355742780E-04   15   5   15   3
 -0.18410988513E-04   15   5   3   1
  0.35973928249E-04   15   5   3   2
 -0.48730154030E-02   15   5   3   3
 -0.35657945236E-04   16   4   15   5
  0.31556012247E-05   17   4   15   5
 -0.44572408501E-05   18   4   15   5
 -0.46004568124E-05   19   4   15   5
  0.30256047407E-04   20   4   15   5
 -0.42910743272E-04   15   5   11   4
 -0.27236426799E-04   15   5   12   4
 -0.90163686875E-05   15   5   13   4
 -0.66254041727E-04   15   5   14   4
 -0.39185941889E-04   15   5   15   4
 -0.21496813330E-03   15   5   4   1
 -0.80382982871E-04   15   5   4   2
 -0.66286110164E-04   15   5   4   3
 -0.47090793887E-02   15   5   4   4
  0.54617433425E-04   16   5   15   5
  0.15399817159E-04   17   5   15   5
  0.43122250334E-04   18   5   15   5
  0.21425367953E-04   19   5   15   5
  0.13078780374E-04   20   5   15   5
  0.19340258047E-04   15   5   11   5
  0.72718964247E-07   15   5   12   5
  0.12392143421E-05   15   5   13   5
  0.21815708561E-04   15   5   14   5
  0.14337309298E-03   15   5   15   5
  0.13004694898E-02   16   16   5   1
 -0.21742618944E-05   17   16   5   1
  0.11216870804E-02   17   17   5   1
 -0.21139329370E-05   18   16   5   1
  0.38236872710E-05   18   17   5   1
  0.11082657155E-02   18   18   5   1
  0.22499422939E-04   19   16   5   1
 -0.39776984229E-04   19   17   5   1
  0.17692408996E-04   19   18   5   1
  0.11901676056E-02   19   19   5   1
 -0.11589333110E-03   20   16   5   1
 -0.26635750499E-04   20   17   5   1
  0.14632918834E-04   20   18   5   1
 -0.71260773944E-05   20   19   5   1
  0.13331281043E-02   20   20   5   1
 -0.55232731731E-04   16   11   5   1
 -0.11110958059E-04   17   11   5   1
  0.16658259747E-04   18   11   5   1
 -0.11278473219E-04   19   11   5   1
  0.15761514157E-04   20   11   5   1
  0.16316632859E-02   11   11   5   1
 -0.34295674395E-04   16   12   5   1
 -0.21593839889E-05   17   12   5   1
  0.38867526549E-04   18   12   5   1
  0.76561794281E-06   19   12   5   1
  0.17322044913E-04   20   12   5   1
  0.32031298191E-03   12   11   5   1
  0.16574258691E-02   12   12   5   1
  0.41328726753E-05   16   13   5   1
 -0.64623872734E-05   17   13   5   1
  0.17106496918E-04   18   13   5   1
 -0.82377208172E-05   19   13   5   1
  0.69355210961E-05   20   13   5   1
 -0.97574310580E-04   13   11   5   1
 -0.10984753148E-03   13   12   5   1
  0.14459683640E-02   13   13   5   1
 -0.33171146256E-04   16   14   5   1
  0.14858690344E-04   17   14   5   1
 -0.80469438659E-05   18   14   5   1
  0.44364227477E-05   19   14   5   1
  0.14214539108E-04   20   14   5   1
 -0.14941404828E-03   14   11   5   1
  0.83934101952E-04   14   12   5   1
 -0.20059208702E-04   14   13   5   1
  0.12428847330E-02   14   14   5   1
 -0.33077631023E-05   16   15   5   1
  0.25961937713E-05   17   15   5   1
  0.68270501846E-05   18   15   5   1
  0.26887956047E-05   19   15   5   1
  0.17686475042E-04   20   15   5   1
  0.95946767716E-04   15   11   5   1
 -0.91550065962E-05   15   12   5   1
 -0.14753294352E-03   15   13   5   1
 -0.24427279823E-04   15   14   5   1
  0.15039948140E-02   15   15   5   1
 -0.53349508826E-03   16   1   5   1
 -0.83910015056E-04   17   1   5   1
 -0.13443078570E-03   18   1   5   1
 -0.11621709712E-03   19   1   5   1
 -0.28954089091E-03   20   1   5   1
  0.23914100560E-03   11   1   5   1
 -0.45116635116E-03   12   1   5   1
  0.43828625241E-04   13   1   5   1
  0.15531839133E-03   14   1   5   1
 -0.20791432889E-03   15   1   5   1
  0.17340925530E-01   5   1   1   1
  0.96103085877E-04   16   2   5   1
 -0.22951246162E-04   17   2   5   1
  0.67083766089E-04   18   2   5   1
  0.19921715845E-04   19   2   5   1
  0.25398541763E-04   20   2   5   1
 -0.16068930602E-03   11   2   5   1
  0.85451015565E-04   12   2   5   1
 -0.23322662710E-04   13   2   5   1
  0.15253994190E-04   14   2   5   1
  0.10309315201E-03   15   2   5   1
 -0.36885149868E-02   5   1   2   1
 -0.63745502954E-04   5   1   2   2
  0.15256266153E-04   16   3   5   1
  0.54116171604E-04   17   3   5   1
  0.14465774838E-04   18   3   5   1
  0.67162232478E-05   19   3   5   1
  0.56540677835E-04   20   3   5   1
 -0.58804480189E-03   11   3   5   1
  0.53337944686E-04   12   3   5   1
 -0.36475183998E-05   13   3   5   1
 -0.84573049011E-04   14   3   5   1
 -0.48013164123E-04   15   3   5   1
 -0.57650365756E-02   5   1   3   1
 -0.10159358905E-02   5   1   3   2
 -0.15758773169E-02   5   1   3   3
 -0.24954542042E-03   16   4   5   1
  0.82488226430E-04   17   4   5   1
  0.21525102075E-04   18   4   5   1
 -0.44095685925E-04   19   4   5   1
  0.78882559388E-04   20   4   5   1
 -0.10610140655E-03   11   4   5   1
  0.14657739897E-03   12   4   5   1
 -0.64617996762E-04   13   4   5   1
 -0.41818325014E-04   14   4   5   1
  0.55523684698E-05   15   4   5   1
 -0.62569535163E-02   5   1   4   1
  0.22649043946E-02   5   1   4   2
 -0.74545054667E-02   5   1   4   3
 -0.39454813946E-02   5   1   4   4
 -0.31641731286E-05   16   5   5   1
 -0.31440871349E-03   17   5   5   1
  0.50527890013E-04   18   5   5   1
  0.56715411823E-05   19   5   5   1
 -0.36970809549E-03   20   5   5   1
 -0.79958613800E-03   11   5   5   1
 -0.10375622595E-02   12   5   5   1
  0.16128322797E-03   13   5   5   1
  0.35757966655E-03   14   5   5   1
  0.30728788442E-04   15   5   5   1
  0.18602712911E-01   5   1   5   1
 -0.82319702707E-03   16   16   5   2
 -0.85331505286E-04   17   16   5   2
 -0.67146617157E-03   17   17   5   2
  0.25552444110E-04   18   16   5   2
  0.50959814052E-04   18   17   5   2
 -0.69318817728E-03   18   18   5   2
  0.31785170739E-04   19   16   5   2
  0.63079329040E-04   19   17   5   2
 -0.10018782803E-03   19   18   5   2
 -0.77599534472E-03   19   19   5   2
  0.11038535882E-03   20   16   5   2
  0.54338236968E-04   20   17   5   2
 -0.37960123521E-04   20   18   5   2
 -0.53703445417E-04   20   19   5   2
 -0.91878146103E-03   20   20   5   2
  0.28435615009E-04   16   11   5   2
  0.15066970561E-04   17   11   5   2
  0.13352588022E-04   18   11   5   2
 -0.16097625849E-05   19   11   5   2
 -0.66659693845E-04   20   11   5   2
  0.43259658480E-02   11   11   5   2
 -0.12566783495E-03   16   12   5   2
 -0.10705925043E-04   17   12   5   2
 -0.25248880747E-04   18   12   5   2
  0.42893258591E-05   19   12   5   2
 -0.29905901966E-04   20   12   5   2
 -0.20288718583E-03   12   11   5   2
  0.34066701695E-02   12   12   5   2
 -0.69250770746E-04   16   13   5   2
 -0.13742478153E-04   17   13   5   2
 -0.10177399474E-04   18   13   5   2
  0.10250544135E-04   19   13   5   2
  0.12596847560E-04   20   13   5   2
  0.23551639697E-04   13   11   5   2
 -0.30643062410E-04   13   12   5   2
  0.35195244154E-02   13   13   5   2
  0.14059947246E-04   16   14   5   2
 -0.13202382996E-04   17   14   5   2
 -0.15142879609E-06   18   14   5   2
  0.44085278564E-05   19   14   5   2
 -0.10411090367E-04   20   14   5   2
  0.34123516602E-04   14   11   5   2
 -0.98193875585E-04   14   12   5   2
  0.49411043144E-04   14   13   5   2
  0.35219184276E-02   14   14   5   2
 -0.12890556357E-05   16   15   5   2
  0.18311491507E-04   17   15   5   2
  0.60363507202E-05   18   15   5   2
 -0.61234129986E-05   19   15   5   2
 -0.58315540508E-05   20   15   5   2
  0.76113463084E-04   15   11   5   2
  0.49346398605E-05   15   12   5   2
  0.82994557829E-04   15   13   5   2
 -0.15893381221E-04   15   14   5   2
  0.37994351669E-02   15   15   5   2
  0.35058996828E-03   16   1   5   2
 -0.12012144996E-04   17   1   5   2
  0.23524312507E-04   18   1   5   2
  0.67381659651E-04   19   1   5   2
  0.25918409284E-03   20   1   5   2
  0.42108702541E-03   11   1   5   2
  0.68159956003E-03   12   1   5   2
 -0.10688229677E-03   13   1   5   2
 -0.20038542520E-03   14   1   5   2
  0.53122798379E-04   15   1   5   2
 -0.11274969158E-01   5   2   1   1
 -0.46849352191E-03   16   2   5   2
 -0.37524080258E-04   17   2   5   2
 -0.22399938574E-03   18   2   5   2
 -0.10251807619E-03   19   2   5   2
 -0.14931479955E-03   20   2   5   2
  0.51041459640E-03   11   2   5   2
 -0.17559251155E-03   12   2   5   2
  0.33343940105E-04   13   2   5   2
 -0.53292426428E-04   14   2   5   2
 -0.29913048658E-03   15   2   5   2
  0.95617707141E-02   5   2   2   1
 -0.76297762700E-04   5   2   2   2
 -0.40739227569E-03   16   3   5   2
 -0.18657595116E-04   17   3   5   2
  0.21774973306E-04   18   3   5   2
 -0.71819027214E-04   19   3   5   2
 -0.14247245685E-03   20   3   5   2
  0.46439799587E-03   11   3   5   2
 -0.33574114857E-03   12   3   5   2
  0.25363582908E-04   13   3   5   2
  0.14048485996E-03   14   3   5   2
 -0.34355009961E-04   15   3   5   2
  0.97856213152E-02   5   2   3   1
  0.75002258351E-03   5   2   3   2
 -0.98093137182E-02   5   2   3   3
  0.27372517686E-03   16   4   5   2
 -0.46628268291E-04   17   4   5   2
  0.82674777840E-05   18   4   5   2
  0.20526646422E-04   19   4   5   2
 -0.13643579080E-03   20   4   5   2
  0.12903635448E-03   11   4   5   2
 -0.11782868816E-03   12   4   5   2
  0.57251827992E-04   13   4   5   2
  0.10288443284E-03   14   4   5   2
  0.18726681912E-03   15   4   5   2
  0.24839538383E-03   5   2   4   1
 -0.25051236480E-02   5   2   4   2
  0.35205131216E-02   5   2   4   3
  0.15840233674E-01   5   2   4   4
  0.37293655059E-03   16   5   5   2
 -0.13891460073E-03   17   5   5   2
  0.49743490906E-04   18   5   5   2
  0.52648768637E-04   19   5   5   2
  0.75087029242E-04   20   5   5   2
  0.93605613639E-03   11   5   5   2
  0.20110232602E-04   12   5   5   2
 -0.22688373709E-04   13   5   5   2
  0.11012620899E-03   14   5   5   2
 -0.34747007918E-04   15   5   5   2
 -0.54314165747E-02   5   2   5   1
  0.33181728706E-01   5   2   5   2
 -0.18353358729E-02   16   16   5   3
 -0.82724553101E-04   17   16   5   3
 -0.17423856819E-02   17   17   5   3
  0.35995537959E-04   18   16   5   3
  0.29953161840E-04   18   17   5   3
 -0.17067348139E-02   18   18   5   3
  0.17926265875E-04   19   16   5   3
  0.46766889453E-04   19   17   5   3
 -0.93971925835E-04   19   18   5   3
 -0.18518529036E-02   19   19   5   3
  0.90844355530E-04   20   16   5   3
  0.51558077430E-04   20   17   5   3
 -0.24466593044E-06   20   18   5   3
 -0.35628622033E-04   20   19   5   3
 -0.19778199223E-02   20   20   5   3
  0.45860180038E-04   16   11   5   3
  0.11038995588E-04   17   11   5   3
  0.15365977517E-04   18   11   5   3
  0.71842579700E-05   19   11   5   3
 -0.47435145319E-04   20   11   5   3
  0.14974990748E-02   11   11   5   3
 -0.92525991386E-04   16   12   5   3
 -0.46328596284E-05   17   12   5   3
 -0.26976316694E-04   18   12   5   3
  0.16606178156E-05   19   12   5   3
 -0.13205697641E-05   20   12   5   3
 -0.25063873879E-03   12   11   5   3
  0.89962017599E-03   12   12   5   3
 -0.55448644764E-04   16   13   5   3
 -0.29140348226E-05   17   13   5   3
 -0.15165478344E-04   18   13   5   3
  0.59401647700E-05   19   13   5   3
  0.44161857735E-05   20   13   5   3
  0.49035689884E-04   13   11   5   3
  0.46134482067E-04   13   12   5   3
  0.94380874450E-03   13   13   5   3
  0.18295149939E-04   16   14   5   3
 -0.11005711217E-04   17   14   5   3
  0.14542908981E-05   18   14   5   3
  0.94078054660E-06   19   14   5   3
 -0.18298203295E-04   20   14   5   3
  0.74539676131E-04   14   11   5   3
 -0.13672392186E-03   14   12   5   3
  0.34054778620E-04   14   13   5   3
  0.10851326710E-02   14   14   5   3
 -0.63477664856E-05   16   15   5   3
  0.65596319093E-05   17   15   5   3
  0.28101699032E-05   18   15   5   3
 -0.66450138939E-05   19   15   5   3
 -0.12327184395E-04   20   15   5   3
 -0.26428245402E-04   15   11   5   3
  0.10116100492E-05   15   12   5   3
  0.99498690941E-04   15   13   5   3
  0.38550018549E-04   15   14   5   3
  0.10518067090E-02   15   15   5   3
  0.24569254620E-03   16   1   5   3
 -0.17905148851E-04   17   1   5   3
  0.47419113246E-04   18   1   5   3
  0.50600699360E-04   19   1   5   3
  0.69944586296E-04   20   1   5   3
  0.36737561749E-03   11   1   5   3
  0.21171558659E-03   12   1   5   3
 -0.23133404854E-04   13   1   5   3
 -0.78481793064E-04   14   1   5   3
  0.11870970816E-03   15   1   5   3
 -0.64740785596E-02   5   3   1   1
 -0.52718743133E-04   16   2   5   3
 -0.84103522376E-04   17   2   5   3
 -0.79919760802E-04   18   2   5   3
 -0.79854670316E-05   19   2   5   3
 -0.36936269407E-04   20   2   5   3
  0.31637170750E-03   11   2   5   3
 -0.96648939001E-04   12   2   5   3
  0.23408503739E-04   13   2   5   3
  0.26892000365E-04   14   2   5   3
 -0.13542359780E-03   15   2   5   3
  0.84887991887E-02   5   3   2   1
  0.13894724312E-02   5   3   2   2
 -0.14169875684E-03   16   3   5   3
 -0.59654742570E-04   17   3   5   3
 -0.88344663315E-04   18   3   5   3
 -0.62845647174E-04   19   3   5   3
 -0.60621315938E-04   20   3   5   3
  0.88963317761E-03   11   3   5   3
  0.16246467834E-04   12   3   5   3
 -0.10414634881E-04   13   3   5   3
  0.45927773379E-05   14   3   5   3
 -0.12056419229E-03   15   3   5   3
  0.26813579241E-02   5   3   3   1
  0.47461756151E-02   5   3   3   2
  0.29395541397E-02   5   3   3   3
  0.21738504965E-03   16   4   5   3
 -0.85608856766E-04   17   4   5   3
  0.34646723902E-04   18   4   5   3
  0.48617007573E-04   19   4   5   3
 -0.94997066057E-04   20   4   5   3
  0.16807772500E-03   11   4   5   3
 -0.16685043556E-03   12   4   5   3
  0.64656001247E-04   13   4   5   3
  0.11477874018E-03   14   4   5   3
  0.95535084015E-04   15   4   5   3
  0.70168785844E-02   5   3   4   1
 -0.13835827000E-02   5   3   4   2
  0.46793829994E-02   5   3   4   3
  0.67158670973E-02   5   3   4   4
  0.61086067628E-03   16   5   5   3
 -0.84799631482E-04   17   5   5   3
 -0.55815223099E-04   18   5   5   3
  0.13486966101E-03   19   5   5   3
  0.19088834408E-03   20   5   5   3
  0.25002590800E-03   11   5   5   3
  0.48556084447E-03   12   5   5   3
 -0.31654915128E-04   13   5   5   3
 -0.14027571547E-03   14   5   5   3
 -0.96737915309E-04   15   5   5   3
 -0.45366379757E-02   5   3   5   1
  0.52964259747E-02   5   3   5   2
  0.23266164623E-01   5   3   5   3
 -0.30155127975E-03   16   16   5   4
  0.50370575095E-05   17   16   5   4
 -0.20728592357E-03   17   17   5   4
 -0.30909902700E-04   18   16   5   4
  0.13941443361E-04   18   17   5   4
 -0.23206031783E-03   18   18   5   4
 -0.26330812445E-04   19   16   5   4
  0.14143818018E-04   19   17   5   4
  0.63529137575E-05   19   18   5   4
 -0.18045743284E-03   19   19   5   4
  0.50378573741E-04   20   16   5   4
  0.44305237736E-04   20   17   5   4
 -0.38192003045E-05   20   18   5   4
  0.16175358391E-04   20   19   5   4
 -0.21073973425E-03   20   20   5   4
  0.75884425552E-05   16   11   5   4
  0.10538700533E-04   17   11   5   4
 -0.32859624420E-04   18   11   5   4
 -0.41875749689E-05   19   11   5   4
  0.44061434833E-05   20   11   5   4
  0.69394244237E-03   11   11   5   4
 -0.15480220089E-04   16   12   5   4
 -0.57051404912E-06   17   12   5   4
 -0.13237386418E-04   18   12   5   4
  0.29752966221E-06   19   12   5   4
 -0.11986102500E-04   20   12   5   4
 -0.68386866323E-04   12   11   5   4
  0.79635489848E-03   12   12   5   4
 -0.84269169126E-05   16   13   5   4
 -0.32152487497E-05   17   13   5   4
 -0.25945694256E-06   18   13   5   4
  0.11661278064E-05   19   13   5   4
  0.46627643096E-06   20   13   5   4
  0.34323624548E-04   13   11   5   4
 -0.99962360123E-04   13   12   5   4
  0.97833044953E-03   13   13   5   4
 -0.63724726089E-06   16   14   5   4
 -0.93549738730E-05   17   14   5   4
 -0.12298564483E-04   18   14   5   4
 -0.91248266153E-06   19   14   5   4
  0.15844458926E-05   20   14   5   4
  0.54324148303E-04   14   11   5   4
  0.16748117891E-04   14   12   5   4
  0.46902096737E-04   14   13   5   4
  0.89267833767E-03   14   14   5   4
 -0.53908857014E-05   16   15   5   4
 -0.70237320435E-06   17   15   5   4
 -0.48908986321E-05   18   15   5   4
 -0.18223828811E-05   19   15   5   4
  0.36694945026E-05   20   15   5   4
  0.13189908390E-03   15   11   5   4
 -0.16733811625E-04   15   12   5   4
  0.14354401474E-04   15   13   5   4
 -0.13823457216E-03   15   14   5   4
  0.96337029533E-03   15   15   5   4
  0.89890874143E-04   16   1   5   4
 -0.29556688530E-04   17   1   5   4
 -0.34369004278E-04   18   1   5   4
  0.26304692444E-04   19   1   5   4
  0.63139434892E-04   20   1   5   4
 -0.10570450323E-02   11   1   5   4
 -0.38273969237E-05   12   1   5   4
  0.99337714622E-05   13   1   5   4
 -0.53322680796E-04   14   1   5   4
 -0.10423096052E-03   15   1   5   4
 -0.15568405953E-02   5   4   1   1
 -0.93987555452E-04   16   2   5   4
  0.10532120718E-03   17   2   5   4
  0.23153907900E-04   18   2   5   4
 -0.20840194903E-04   19   2   5   4
  0.22448390094E-03   20   2   5   4
 -0.10044780684E-03   11   2   5   4
  0.40407589131E-03   12   2   5   4
 -0.84685836625E-04   13   2   5   4
 -0.14487007504E-03   14   2   5   4
 -0.62714678029E-04   15   2   5   4
 -0.11308876582E-01   5   4   2   1
  0.45565903251E-02   5   4   2   2
 -0.25300324789E-03   16   3   5   4
 -0.21741215302E-04   17   3   5   4
  0.76213539907E-04   18   3   5   4
 -0.18630002353E-04   19   3   5   4
 -0.12843016934E-03   20   3   5   4
 -0.10652652053E-03   11   3   5   4
 -0.32432540896E-03   12   3   5   4
  0.46645900254E-04   13   3   5   4
  0.14560417233E-03   14   3   5   4
  0.25502488697E-04   15   3   5   4
  0.71730362679E-02   5   4   3   1
 -0.20114685495E-02   5   4   3   2
 -0.96070487381E-02   5   4   3   3
 -0.25789890935E-03   16   4   5   4
  0.57760780540E-04   17   4   5   4
 -0.16716130196E-03   18   4   5   4
 -0.13820282369E-03   19   4   5   4
 -0.62058487177E-04   20   4   5   4
 -0.19817192764E-03   11   4   5   4
  0.13858115467E-03   12   4   5   4
 -0.23549963044E-04   13   4   5   4
 -0.14460652507E-03   14   4   5   4
 -0.21434972553E-03   15   4   5   4
 -0.14518429010E-01   5   4   4   1
 -0.79552162180E-02   5   4   4   2
 -0.19268802027E-02   5   4   4   3
 -0.65290754164E-03   5   4   4   4
  0.14761781413E-03   16   5   5   4
  0.78183569432E-04   17   5   5   4
 -0.78026925474E-05   18   5   5   4
 -0.12560880042E-05   19   5   5   4
 -0.16815388596E-03   20   5   5   4
  0.10063752330E-02   11   5   5   4
  0.54174363434E-04   12   5   5   4
  0.23184951764E-04   13   5   5   4
  0.48314307835E-04   14   5   5   4
  0.29742757405E-03   15   5   5   4
  0.11451216295E-02   5   4   5   1
  0.54297476202E-03   5   4   5   2
 -0.24808995720E-02   5   4   5   3
  0.30468176316E-01   5   4   5   4
  0.19926887254   16   16   5   5
  0.23803257336E-02   17   16   5   5
  0.19508665583   17   17   5   5
 -0.49582043969E-03   18   16   5   5
 -0.77013950712E-03   18   17   5   5
  0.19265524645   18   18   5   5
 -0.19809939477E-02   19   16   5   5
 -0.49154980475E-03   19   17   5   5
  0.92681040225E-03   19   18   5   5
  0.19013702488   19   19   5   5
 -0.49538066545E-02   20   16   5   5
  0.13177697623E-03   20   17   5   5
  0.28920450033E-04   20   18   5   5
  0.15495471228E-02   20   19   5   5
  0.19407455313   20   20   5   5
 -0.73744725869E-03   16   11   5   5
  0.10896999505E-03   17   11   5   5
  0.72947028272E-03   18   11   5   5
 -0.99649986773E-04   19   11   5   5
 -0.29915953255E-03   20   11   5   5
  0.22966928242   11   11   5   5
 -0.78354366261E-03   16   12   5   5
  0.73583854692E-03   17   12   5   5
 -0.20433790258E-04   18   12   5   5
  0.10781430512E-02   19   12   5   5
  0.44534797418E-03   20   12   5   5
  0.22183805128E-02   12   11   5   5
  0.21315259732   12   12   5   5
  0.17367168257E-03   16   13   5   5
  0.12454455015E-03   17   13   5   5
 -0.52063844568E-03   18   13   5   5
  0.50731154511E-03   19   13   5   5
  0.31597868001E-03   20   13   5   5
 -0.10638481317E-02   13   11   5   5
 -0.73680698557E-03   13   12   5   5
  0.20773531254   13   13   5   5
 -0.64068550568E-04   16   14   5   5
 -0.10471999118E-02   17   14   5   5
 -0.30222447973E-03   18   14   5   5
  0.34314888815E-03   19   14   5   5
 -0.10687182475E-02   20   14   5   5
 -0.10291635449E-02   14   11   5   5
 -0.27406948108E-02   14   12   5   5
  0.16399509057E-03   14   13   5   5
  0.20747683542   14   14   5   5
 -0.12145344144E-03   16   15   5   5
  0.43218037546E-03   17   15   5   5
  0.16939597044E-03   18   15   5   5
  0.36827348838E-03   19   15   5   5
  0.12105997107E-03   20   15   5   5
  0.26039871965E-03   15   11   5   5
  0.24594712483E-03   15   12   5   5
 -0.38308178057E-03   15   13   5   5
  0.78481092529E-03   15   14   5   5
  0.21124146056   15   15   5   5
  0.84712156329E-03   16   1   5   5
 -0.79145276432E-02   17   1   5   5
 -0.14053872488E-03   18   1   5   5
  0.92521201279E-03   19   1   5   5
 -0.93321314757E-02   20   1   5   5
 -0.46555635635E-02   11   1   5   5
 -0.22880156178E-01   12   1   5   5
  0.40078442973E-02   13   1   5   5
  0.78039169101E-02   14   1   5   5
 -0.11743165968E-02   15   1   5   5
  0.77185993814   5   5   1   1
  0.12204915255E-02   16   2   5   5
 -0.14235400824E-02   17   2   5   5
  0.94468685582E-03   18   2   5   5
  0.59274321794E-03   19   2   5   5
  0.24302210963E-02   20   2   5   5
  0.24286271799E-01   11   2   5   5
  0.25052653021E-02   12   2   5   5
 -0.12991208235E-02   13   2   5   5
  0.86823122181E-03   14   2   5   5
 -0.11621861310E-02   15   2   5   5
 -0.15884685136E-01   5   5   2   1
  0.79926537765   5   5   2   2
  0.18128781931E-01   16   3   5   5
 -0.28710516487E-02   17   3   5   5
 -0.19693512737E-02   18   3   5   5
  0.33607433602E-02   19   3   5   5
  0.23688728638E-02   20   3   5   5
 -0.13235969022E-02   11   3   5   5
  0.73518420103E-02   12   3   5   5
  0.32138783036E-03   13   3   5   5
 -0.25367852141E-02   14   3   5   5
 -0.76232695424E-03   15   3   5   5
  0.75966275560E-02   5   5   3   1
 -0.12796781779E-01   5   5   3   2
  0.81167461179   5   5   3   3
  0.46917698372E-02   16   4   5   5
 -0.49437597876E-03   17   4   5   5
  0.45344252510E-03   18   4   5   5
  0.24435434292E-03   19   4   5   5
 -0.35574435275E-02   20   4   5   5
  0.20450410152E-01   11   4   5   5
  0.97198270505E-03   12   4   5   5
  0.50555321663E-03   13   4   5   5
  0.24698953309E-02   14   4   5   5
  0.66023261859E-02   15   4   5   5
  0.74658084426E-02   5   5   4   1
 -0.79854133426E-03   5   5   4   2
  0.76816364229E-02   5   5   4   3
  0.80052811676   5   5   4   4
 -0.78232488928E-02   16   5   5   5
 -0.25575168223E-03   17   5   5   5
 -0.37300048101E-02   18   5   5   5
 -0.21451718650E-02   19   5   5   5
 -0.21944401557E-02   20   5   5   5
  0.11197575129E-01   11   5   5   5
 -0.11408950772E-03   12   5   5   5
 -0.52649086715E-04   13   5   5   5
 -0.16773002854E-02   14   5   5   5
 -0.49418344386E-02   15   5   5   5
 -0.58198071406E-02   5   5   5   1
  0.37678332493E-03   5   5   5   2
  0.31920397528E-02   5   5   5   3
 -0.11443630433E-02   5   5   5   4
  0.84653916812   5   5   5   5
 -0.42704263702E-02   16   16   16   6
  0.14585875024E-03   17   16   16   6
 -0.39423856257E-02   17   17   16   6
 -0.41776630744E-03   18   16   16   6
  0.22049791142E-04   18   17   16   6
 -0.37864925124E-02   18   18   16   6
  0.22577001355E-04   19   16   16   6
  0.16130451346E-03   19   17   16   6
  0.11076519509E-03   19   18   16   6
 -0.36627403806E-02   19   19   16   6
  0.20029144511E-03   20   16   16   6
  0.50658593509E-04   20   17   16   6
 -0.73381535891E-04   20   18   16   6
  0.39668677303E-04   20   19   16   6
 -0.36478843050E-02   20   20   16   6
 -0.56136625153E-05   16   11   16   6
  0.93997386094E-05   17   11   16   6
  0.13118934924E-04   18   11   16   6
 -0.36120467035E-05   19   11   16   6
 -0.16449514220E-04   20   11   16   6
  0.92765251972E-03   16   6   11   11
 -0.28157161164E-03   16   12   16   6
  0.23989028285E-04   17   12   16   6
 -0.38607589155E-05   18   12   16   6
 -0.26133709862E-04   19   12   16   6
  0.54291790134E-04   20   12   16   6
  0.75104730461E-04   16   6   12   11
  0.96705719363E-03   16   6   12   12
 -0.10892089673E-03   16   13   16   6
  0.28808678326E-04   17   13   16   6
 -0.12148070959E-04   18   13   16   6
 -0.14481140033E-04   19   13   16   6
 -0.60698621748E-05   20   13   16   6
 -0.32950865735E-04   16   6   13   11
 -0.20896918396E-04   16   6   13   12
  0.76730843343E-03   16   6   13   13
 -0.37500769082E-04   16   14   16   6
  0.17345984166E-05   17   14   16   6
  0.10027895580E-04   18   14   16   6
 -0.26405526968E-05   19   14   16   6
 -0.72665444132E-05   20   14   16   6
 -0.69694313985E-04   16   6   14   11
  0.11143687906E-04   16   6   14   12
 -0.19642364782E-05   16   6   14   13
  0.81090131160E-03   16   6   14   14
 -0.51459040238E-05   16   15   16   6
  0.54506459086E-05   17   15   16   6
  0.10583822720E-04   18   15   16   6
 -0.23677706774E-05   19   15   16   6
  0.55666942177E-06   20   15   16   6
 -0.35328773967E-06   16   6   15   11
 -0.22133035109E-04   16   6   15   12
 -0.37650446454E-04   16   6   15   13
  0.30267531589E-05   16   6   15   14
  0.77801082165E-03   16   6   15   15
 -0.19519239572E-04   16   6   16   1
 -0.33205235983E-04   17   1   16   6
  0.17141874384E-05   18   1   16   6
  0.22028497051E-05   19   1   16   6
 -0.16871697152E-04   20   1   16   6
  0.32208224848E-04   16   6   11   1
  0.14600258202E-04   16   6   12   1
  0.23385547771E-05   16   6   13   1
  0.47009266919E-05   16   6   14   1
 -0.82557041778E-06   16   6   15   1
  0.10784015722E-02   16   6   1   1
  0.46000502683E-04   16   6   16   2
 -0.44113148007E-05   17   2   16   6
 -0.92721908399E-05   18   2   16   6
  0.58300684376E-06   19   2   16   6
 -0.10769775893E-04   20   2   16   6
  0.31092722991E-05   16   6   11   2
  0.14562715363E-04   16   6   12   2
 -0.12115901816E-04   16   6   13   2
  0.10287741520E-04   16   6   14   2
 -0.18516531236E-05   16   6   15   2
 -0.70126382328E-05   16   6   2   1
  0.94300135085E-03   16   6   2   2
  0.29125700106E-03   16   6   16   3
  0.22256655617E-04   17   3   16   6
  0.91697263367E-05   18   3   16   6
 -0.26191911247E-04   19   3   16   6
 -0.50656870016E-04   20   3   16   6
 -0.16445863390E-04   16   6   11   3
  0.31805416393E-04   16   6   12   3
  0.10249066939E-04   16   6   13   3
 -0.11227929183E-04   16   6   14   3
 -0.49842594175E-05   16   6   15   3
 -0.63050719316E-04   16   6   3   1
  0.33825338526E-04   16   6   3   2
  0.10184909618E-02   16   6   3   3
  0.54592596188E-04   16   6   16   4
  0.10803877683E-04   17   4   16   6
 -0.42240183234E-05   18   4   16   6
 -0.46420301987E-05   19   4   16   6
  0.53843369189E-05   20   4   16   6
  0.41277545143E-05   16   6   11   4
  0.11768447647E-04   16   6   12   4
  0.23291770491E-05   16   6   13   4
  0.16023465141E-04   16   6   14   4
  0.22052368465E-04   16   6   15   4
  0.34290109449E-04   16   6   4   1
  0.12813610677E-04   16   6   4   2
 -0.26801585510E-04   16   6   4   3
  0.88604742158E-03   16   6   4   4
 -0.13621401870E-03   16   6   16   5
 -0.92501025404E-05   17   5   16   6
  0.12626801870E-04   18   5   16   6
  0.55697224055E-05   19   5   16   6
  0.19905508883E-04   20   5   16   6
  0.36006183646E-05   16   6   11   5
  0.22327027164E-05   16   6   12   5
  0.35194694381E-05   16   6   13   5
  0.88934916150E-06   16   6   14   5
 -0.14657576010E-04   16   6   15   5
  0.27923089230E-04   16   6   5   1
 -0.56512690185E-04   16   6   5   2
 -0.28784003855E-04   16   6   5   3
 -0.11440157874E-04   16   6   5   4
  0.93020582292E-03   16   6   5   5
  0.28402706064E-03   16   6   16   6
  0.20841192267E-02   17   6   16   16
 -0.36780640139E-03   17   16   17   6
  0.23988002043E-02   17   17   17   6
 -0.58095863157E-05   18   16   17   6
 -0.22594601698E-04   18   17   17   6
  0.21447454992E-02   18   18   17   6
 -0.51577032220E-04   19   16   17   6
 -0.49770490094E-05   19   17   17   6
 -0.21850974311E-03   19   18   17   6
  0.22120144569E-02   19   19   17   6
  0.87648166883E-05   20   16   17   6
  0.23924243415E-03   20   17   17   6
 -0.74517345109E-04   20   18   17   6
 -0.29788961308E-04   20   19   17   6
  0.20531945820E-02   20   20   17   6
  0.29454089655E-05   17   6   16   11
 -0.54302150563E-05   17   11   17   6
 -0.58107207677E-05   18   11   17   6
  0.27927591915E-05   19   11   17   6
  0.81809642569E-05   20   11   17   6
 -0.35203423575E-04   17   6   11   11
  0.94422242284E-04   17   6   16   12
 -0.25496976007E-04   17   12   17   6
  0.15435322018E-06   18   12   17   6
  0.10759769819E-04   19   12   17   6
 -0.14899343170E-04   20   12   17   6
  0.28085614286E-06   17   6   12   11
 -0.24026984708E-04   17   6   12   12
  0.37964598380E-04   17   6   16   13
 -0.20525994364E-04   17   13   17   6
  0.17157279263E-05   18   13   17   6
  0.69735211226E-05   19   13   17   6
  0.21089914241E-05   20   13   17   6
  0.38755426361E-05   17   6   13   11
  0.36986882283E-04   17   6   13   12
 -0.30943804092E-04   17   6   13   13
  0.92882599004E-05   17   6   16   14
 -0.71327471386E-05   17   14   17   6
 -0.90736424265E-05   18   14   17   6
  0.77081555035E-05   19   14   17   6
 -0.47589664276E-05   20   14   17   6
 -0.34813351647E-05   17   6   14   11
 -0.29278076428E-06   17   6   14   12
 -0.65818638741E-05   17   6   14   13
 -0.10610136127E-04   17   6   14   14
  0.46020776354E-05   17   6   16   15
 -0.61064595888E-06   17   15   17   6
 -0.63388519841E-05   18   15   17   6
  0.10581506994E-05   19   15   17   6
  0.46254084968E-05   20   15   17   6
 -0.16671571101E-04   17   6   15   11
 -0.28263075185E-05   17   6   15   12
  0.85495297749E-05   17   6   15   13
  0.88085424947E-05   17   6   15   14
 -0.39231495966E-04   17   6   15   15
  0.79563268947E-05   17   6   16   1
  0.21497581475E-04   17   6   17   1
 -0.26493453770E-06   18   1   17   6
 -0.16798090440E-06   19   1   17   6
  0.24572470252E-04   20   1   17   6
 -0.14551576300E-05   17   6   11   1
  0.86584840653E-05   17   6   12   1
  0.51671162015E-05   17   6   13   1
 -0.66229608235E-05   17   6   14   1
 -0.32763707162E-05   17   6   15   1
 -0.30647952616E-03   17   6   1   1
 -0.13029301626E-04   17   6   16   2
  0.60095163792E-05   17   6   17   2
  0.31886544364E-05   18   2   17   6
  0.19987818991E-05   19   2   17   6
  0.21809122667E-05   20   2   17   6
 -0.10439859800E-04   17   6   11   2
  0.20366514171E-05   17   6   12   2
 -0.43168661139E-05   17   6   13   2
 -0.25608271690E-05   17   6   14   2
 -0.31305923252E-05   17   6   15   2
  0.15998081485E-04   17   6   2   1
 -0.27179174770E-03   17   6   2   2
 -0.10214737871E-03   17   6   16   3
  0.19743403616E-04   17   6   17   3
 -0.68172836816E-05   18   3   17   6
  0.17735413524E-04   19   3   17   6
  0.77786971926E-05   20   3   17   6
 -0.20948185930E-05   17   6   11   3
 -0.74176812540E-05   17   6   12   3
 -0.11192694203E-04   17   6   13   3
  0.47546290661E-05   17   6   14   3
  0.48448323354E-06   17   6   15   3
  0.22370512129E-05   17   6   3   1
 -0.19101081527E-05   17   6   3   2
 -0.22418104866E-03   17   6   3   3
 -0.21675646479E-04   17   6   16   4
  0.18538697100E-06   17   6   17   4
  0.20669642555E-05   18   4   17   6
  0.31742446931E-05   19   4   17   6
 -0.75520490730E-05   20   4   17   6
 -0.78862992987E-06   17   6   11   4
 -0.37921927871E-05   17   6   12   4
 -0.21945000870E-05   17   6   13   4
 -0.22822790752E-05   17   6   14   4
 -0.68708948913E-05   17   6   15   4
  0.22484316964E-04   17   6   4   1
 -0.11796977505E-05   17   6   4   2
  0.79777223790E-05   17   6   4   3
 -0.23907728558E-03   17   6   4   4
  0.43839518205E-04   17   6   16   5
 -0.90161342801E-05   17   6   17   5
 -0.64985014797E-05   18   5   17   6
 -0.76854548595E-05   19   5   17   6
 -0.50481792599E-05   20   5   17   6
 -0.68654581579E-05   17   6   11   5
 -0.46005564124E-05   17   6   12   5
  0.29203646581E-05   17   6   13   5
 -0.69378030262E-06   17   6   14   5
  0.74909343838E-06   17   6   15   5
 -0.94272422653E-05   17   6   5   1
  0.75640057664E-05   17   6   5   2
  0.76850407643E-05   17   6   5   3
 -0.10066926444E-04   17   6   5   4
 -0.23690780889E-03   17   6   5   5
  0.24049141307E-04   17   6   16   6
  0.42062325753E-04   17   6   17   6
 -0.21073326871E-02   18   6   16   16
  0.24422660331E-04   18   6   17   16
 -0.24101810621E-02   18   6   17   17
 -0.26279244913E-03   18   16   18   6
  0.91177817014E-04   18   17   18   6
 -0.24661093747E-02   18   18   18   6
 -0.32065638682E-04   19   16   18   6
  0.10502627199E-03   19   17   18   6
  0.12612835204E-04   19   18   18   6
 -0.21846742284E-02   19   19   18   6
  0.52077601805E-04   20   16   18   6
  0.64435684082E-04   20   17   18   6
  0.24844118685E-03   20   18   18   6
 -0.67400140223E-05   20   19   18   6
 -0.21586809314E-02   20   20   18   6
 -0.40062288316E-05   18   6   16   11
  0.96760946691E-05   18   6   17   11
  0.10027166309E-04   18   11   18   6
 -0.46959619049E-05   19   11   18   6
 -0.80195849118E-05   20   11   18   6
  0.38121575630E-03   18   6   11   11
 -0.98594090700E-04   18   6   16   12
 -0.85612141880E-06   18   6   17   12
 -0.35960689971E-04   18   12   18   6
 -0.11151596886E-04   19   12   18   6
  0.13114796463E-04   20   12   18   6
  0.14221730232E-04   18   6   12   11
  0.38424267509E-03   18   6   12   12
 -0.41722143573E-04   18   6   16   13
  0.12302858342E-04   18   6   17   13
 -0.15747929386E-04   18   13   18   6
 -0.86605643349E-05   19   13   18   6
  0.13955005432E-05   20   13   18   6
  0.19783695636E-04   18   6   13   11
 -0.32188602864E-04   18   6   13   12
  0.42043516911E-03   18   6   13   13
 -0.50491178787E-05   18   6   16   14
 -0.35097103301E-05   18   6   17   14
  0.39156476620E-05   18   14   18   6
 -0.66218037090E-05   19   14   18   6
  0.10928966051E-05   20   14   18   6
  0.10032961688E-04   18   6   14   11
  0.16495134076E-04   18   6   14   12
 -0.10786618579E-04   18   6   14   13
  0.38319066057E-03   18   6   14   14
 -0.45959868815E-05   18   6   16   15
 -0.71061489224E-06   18   6   17   15
  0.43276131290E-05   18   15   18   6
  0.12668291693E-05   19   15   18   6
 -0.76503430367E-05   20   15   18   6
  0.19872138783E-04   18   6   15   11
  0.27060508027E-04   18   6   15   12
 -0.20422259610E-04   18   6   15   13
 -0.19012644944E-04   18   6   15   14
  0.38561244590E-03   18   6   15   15
 -0.12495060441E-04   18   6   16   1
 -0.20367638735E-04   18   6   17   1
 -0.14541621063E-05   18   6   18   1
 -0.63349961583E-06   19   1   18   6
 -0.25148472708E-04   20   1   18   6
  0.68368180714E-05   18   6   11   1
  0.46339234919E-05   18   6   12   1
 -0.11161057657E-04   18   6   13   1
  0.28701034376E-05   18   6   14   1
  0.58594890806E-05   18   6   15   1
  0.42841279686E-03   18   6   1   1
  0.84756518256E-05   18   6   16   2
 -0.19449317108E-05   18   6   17   2
  0.85623990887E-07   18   6   18   2
  0.22952300488E-05   19   2   18   6
  0.65634233455E-06   20   2   18   6
  0.16836100910E-05   18   6   11   2
 -0.87814835674E-06   18   6   12   2
  0.31457270191E-05   18   6   13   2
  0.26933592934E-05   18   6   14   2
  0.31597965405E-05   18   6   15   2
 -0.30909459985E-04   18   6   2   1
  0.38846640187E-03   18   6   2   2
  0.10464465301E-03   18   6   16   3
  0.81112668234E-05   18   6   17   3
  0.39545306779E-04   18   6   18   3
 -0.11277467311E-04   19   3   18   6
 -0.15853947904E-04   20   3   18   6
  0.99585636518E-06   18   6   11   3
  0.54317361619E-05   18   6   12   3
  0.89808630170E-05   18   6   13   3
 -0.20462510151E-05   18   6   14   3
 -0.77095566710E-06   18   6   15   3
 -0.93901549430E-05   18   6   3   1
 -0.11875554617E-04   18   6   3   2
  0.32648453535E-03   18   6   3   3
  0.23801013561E-04   18   6   16   4
  0.48938967319E-05   18   6   17   4
  0.40888194610E-05   18   6   18   4
 -0.45672890285E-06   19   4   18   6
  0.81134276849E-05   20   4   18   6
 -0.76845908527E-05   18   6   11   4
  0.32896039065E-05   18   6   12   4
 -0.95057217057E-06   18   6   13   4
  0.27587087873E-06   18   6   14   4
  0.62085505256E-05   18   6   15   4
 -0.33449628363E-04   18   6   4   1
  0.56921034687E-05   18   6   4   2
 -0.64648635308E-05   18   6   4   3
  0.35640834820E-03   18   6   4   4
 -0.39594807796E-04   18   6   16   5
  0.11637921378E-05   18   6   17   5
 -0.73700465469E-05   18   6   18   5
  0.16506560347E-05   19   5   18   6
  0.39962896779E-05   20   5   18   6
  0.31807845119E-05   18   6   11   5
  0.95631699890E-06   18   6   12   5
 -0.44990005016E-05   18   6   13   5
  0.30420877176E-06   18   6   14   5
  0.19383048391E-05   18   6   15   5
  0.15533063511E-04   18   6   5   1
 -0.39698911788E-05   18   6   5   2
 -0.11530677731E-04   18   6   5   3
  0.14770086994E-04   18   6   5   4
  0.35153967558E-03   18   6   5   5
 -0.63968214203E-04   18   6   16   6
 -0.35938617922E-04   18   6   17   6
  0.68677772434E-04   18   6   18   6
  0.16386228408E-04   19   6   16   16
  0.11314972516E-03   19   6   17   16
  0.10217084758E-03   19   6   17   17
 -0.54428291483E-04   19   6   18   16
  0.21930621482E-04   19   6   18   17
  0.12101629555E-03   19   6   18   18
 -0.32517701196E-03   19   16   19   6
  0.84218686265E-04   19   17   19   6
 -0.63886797272E-04   19   18   19   6
  0.36409293996E-04   19   19   19   6
  0.68662827363E-05   20   16   19   6
  0.19685553012E-03   20   17   19   6
  0.34320929070E-04   20   18   19   6
  0.26309996209E-03   20   19   19   6
  0.43646361921E-05   20   20   19   6
  0.16326504113E-06   19   6   16   11
 -0.16739117351E-05   19   6   17   11
 -0.26418425681E-05   19   6   18   11
  0.34205979197E-05   19   11   19   6
  0.18086382971E-05   20   11   19   6
 -0.60264789069E-03   19   6   11   11
  0.21604849516E-04   19   6   16   12
 -0.60537243803E-06   19   6   17   12
 -0.24638044749E-05   19   6   18   12
 -0.36699360138E-04   19   12   19   6
  0.37405404686E-05   20   12   19   6
 -0.28909804585E-04   19   6   12   11
 -0.65154001234E-03   19   6   12   12
  0.87909985874E-05   19   6   16   13
  0.38923611912E-05   19   6   17   13
  0.20943459549E-05   19   6   18   13
 -0.74136133296E-05   19   13   19   6
 -0.86676726159E-05   20   13   19   6
 -0.14964662996E-04   19   6   13   11
  0.11915118920E-04   19   6   13   12
 -0.66034983516E-03   19   6   13   13
  0.67895079610E-06   19   6   16   14
  0.57799505820E-06   19   6   17   14
  0.57155199297E-05   19   6   18   14
 -0.16340740439E-04   19   14   19   6
  0.45172127171E-05   20   14   19   6
  0.83398076033E-05   19   6   14   11
 -0.24572784152E-04   19   6   14   12
  0.13611933773E-04   19   6   14   13
 -0.62494830132E-03   19   6   14   14
 -0.35210717874E-06   19   6   16   15
 -0.28397148590E-05   19   6   17   15
  0.23559955296E-05   19   6   18   15
 -0.10288385834E-05   19   15   19   6
 -0.23298729501E-05   20   15   19   6
 -0.11349496639E-04   19   6   15   11
 -0.16463977210E-04   19   6   15   12
  0.26676249983E-04   19   6   15   13
  0.16350007767E-04   19   6   15   14
 -0.60626618570E-03   19   6   15   15
  0.59429383866E-05   19   6   16   1
  0.16048642268E-05   19   6   17   1
 -0.10335499302E-05   19   6   18   1
  0.35225101477E-06   19   6   19   1
 -0.27882546329E-05   20   1   19   6
 -0.41374840142E-05   19   6   11   1
 -0.31926470723E-04   19   6   12   1
  0.99585161277E-05   19   6   13   1
  0.80095067978E-05   19   6   14   1
 -0.60276356680E-05   19   6   15   1
  0.12405538211E-03   19   6   1   1
  0.13926691535E-05   19   6   16   2
  0.16555564336E-05   19   6   17   2
  0.31454197114E-05   19   6   18   2
  0.62671320698E-05   19   6   19   2
  0.25754400355E-05   20   2   19   6
  0.34333913336E-04   19   6   11   2
 -0.67446393885E-06   19   6   12   2
  0.19693946885E-05   19   6   13   2
 -0.43057079171E-05   19   6   14   2
  0.72937038304E-06   19   6   15   2
 -0.21947551700E-04   19   6   2   1
  0.12781990741E-03   19   6   2   2
  0.55355024189E-05   19   6   16   3
 -0.24244759350E-05   19   6   17   3
 -0.20074835497E-05   19   6   18   3
  0.27425947035E-04   19   6   19   3
 -0.14622924497E-05   20   3   19   6
 -0.16516392230E-05   19   6   11   3
 -0.41150145274E-05   19   6   12   3
  0.51170139501E-06   19   6   13   3
 -0.14602708116E-05   19   6   14   3
  0.83012203793E-06   19   6   15   3
  0.39288496779E-05   19   6   3   1
 -0.20312725436E-07   19   6   3   2
  0.13190824405E-03   19   6   3   3
 -0.41363455219E-06   19   6   16   4
 -0.88406241458E-06   19   6   17   4
  0.12536813388E-05   19   6   18   4
  0.14759960305E-05   19   6   19   4
 -0.21039374415E-05   20   4   19   6
  0.31553941889E-04   19   6   11   4
 -0.42397929593E-06   19   6   12   4
  0.33992969655E-05   19   6   13   4
 -0.33989903099E-05   19   6   14   4
 -0.46072488817E-05   19   6   15   4
 -0.73467188903E-05   19   6   4   1
 -0.47874600376E-05   19   6   4   2
 -0.25066285341E-06   19   6   4   3
  0.10931957466E-03   19   6   4   4
 -0.15352091914E-05   19   6   16   5
 -0.54491030634E-05   19   6   17   5
 -0.56749042733E-05   19   6   18   5
 -0.18434442181E-04   19   6   19   5
 -0.11763811353E-05   20   5   19   6
  0.16198399246E-04   19   6   11   5
 -0.21512902689E-06   19   6   12   5
 -0.65361032315E-06   19   6   13   5
 -0.50655548680E-06   19   6   14   5
  0.26159736214E-06   19   6   15   5
  0.14675701407E-05   19   6   5   1
 -0.15094090370E-04   19   6   5   2
 -0.98305101350E-05   19   6   5   3
  0.32664562752E-07   19   6   5   4
  0.12611326992E-03   19   6   5   5
  0.64935138189E-05   19   6   16   6
  0.18430340467E-05   19   6   17   6
 -0.52575661666E-06   19   6   18   6
  0.37272216653E-04   19   6   19   6
  0.65179329040E-02   20   6   16   16
  0.22074699543E-04   20   6   17   16
  0.64574428895E-02   20   6   17   17
  0.67550484300E-04   20   6   18   16
 -0.15319448598E-04   20   6   18   17
  0.63010540390E-02   20   6   18   18
 -0.69693073560E-04   20   6   19   16
 -0.18490799876E-03   20   6   19   17
  0.54226808544E-04   20   6   19   18
  0.66511852128E-02   20   6   19   19
 -0.22014962828E-03   20   16   20   6
  0.12445959818E-03   20   17   20   6
 -0.41107365932E-04   20   18   20   6
  0.20730229670E-04   20   19   20   6
  0.71991002432E-02   20   20   20   6
  0.59136862506E-05   20   6   16   11
 -0.15373920517E-04   20   6   17   11
 -0.16615030666E-04   20   6   18   11
  0.64678732060E-05   20   6   19   11
  0.24189422785E-04   20   11   20   6
  0.34762323324E-03   20   6   11   11
  0.26804973202E-03   20   6   16   12
  0.18049298141E-05   20   6   17   12
  0.17668704830E-04   20   6   18   12
  0.41450643839E-04   20   6   19   12
 -0.73619671826E-04   20   12   20   6
  0.43469717833E-05   20   6   12   11
  0.38433155698E-03   20   6   12   12
  0.10963050351E-03   20   6   16   13
 -0.31950855161E-04   20   6   17   13
  0.15565281403E-04   20   6   18   13
  0.29591024556E-04   20   6   19   13
  0.53229782230E-05   20   13   20   6
 -0.46842929582E-05   20   6   13   11
  0.61337392456E-04   20   6   13   12
  0.38540636138E-03   20   6   13   13
  0.14251565888E-04   20   6   16   14
 -0.91249742727E-05   20   6   17   14
 -0.22055423378E-04   20   6   18   14
  0.30501547783E-04   20   6   19   14
 -0.27116320449E-04   20   14   20   6
 -0.82020318921E-05   20   6   14   11
  0.44913762220E-05   20   6   14   12
 -0.79004243563E-05   20   6   14   13
  0.39681540784E-03   20   6   14   14
  0.11929020536E-04   20   6   16   15
  0.69091632743E-06   20   6   17   15
 -0.17011259499E-04   20   6   18   15
  0.35619675044E-05   20   6   19   15
  0.21757348700E-04   20   15   20   6
 -0.21437929910E-04   20   6   15   11
 -0.15684179651E-04   20   6   15   12
  0.10909319613E-04   20   6   15   13
  0.60701143266E-05   20   6   15   14
  0.36836538743E-03   20   6   15   15
  0.27790830909E-04   20   6   16   1
  0.50977358343E-04   20   6   17   1
  0.14523187384E-05   20   6   18   1
 -0.45589751617E-05   20   6   19   1
  0.75039200536E-04   20   6   20   1
 -0.10484069761E-04   20   6   11   1
  0.78161944910E-05   20   6   12   1
  0.15732001385E-04   20   6   13   1
 -0.11928896712E-04   20   6   14   1
 -0.92964350922E-05   20   6   15   1
 -0.15763128199E-03   20   6   1   1
 -0.29363565909E-04   20   6   16   2
  0.35906812797E-05   20   6   17   2
  0.95312542769E-05   20   6   18   2
  0.96573669916E-05   20   6   19   2
  0.27951954814E-04   20   6   20   2
 -0.28213289309E-04   20   6   11   2
  0.99963013817E-05   20   6   12   2
 -0.11539533327E-04   20   6   13   2
 -0.49912770108E-05   20   6   14   2
 -0.81473841394E-05   20   6   15   2
  0.53439705546E-05   20   6   2   1
 -0.12216314507E-03   20   6   2   2
 -0.29837263716E-03   20   6   16   3
 -0.17643427076E-04   20   6   17   3
 -0.21001356030E-04   20   6   18   3
  0.51799021508E-04   20   6   19   3
  0.56323099086E-04   20   6   20   3
 -0.44955420738E-05   20   6   11   3
 -0.10699897217E-04   20   6   12   3
 -0.27207309410E-04   20   6   13   3
  0.70816707384E-05   20   6   14   3
 -0.63472581532E-06   20   6   15   3
  0.91787971056E-05   20   6   3   1
 -0.62186724417E-06   20   6   3   2
 -0.33033502251E-04   20   6   3   3
 -0.68152354420E-04   20   6   16   4
 -0.12180406226E-04   20   6   17   4
  0.80910489205E-05   20   6   18   4
  0.13813769775E-04   20   6   19   4
 -0.24988808720E-04   20   6   20   4
 -0.81771128661E-05   20   6   11   4
 -0.72749294038E-05   20   6   12   4
 -0.57698886219E-05   20   6   13   4
 -0.18378305861E-06   20   6   14   4
 -0.69722582897E-05   20   6   15   4
  0.26778110570E-04   20   6   4   1
 -0.15282199202E-05   20   6   4   2
  0.10315185375E-04   20   6   4   3
 -0.92685134940E-04   20   6   4   4
  0.11628776914E-03   20   6   16   5
  0.13118937304E-04   20   6   17   5
 -0.31608998879E-04   20   6   18   5
 -0.28359135754E-04   20   6   19   5
 -0.46577676786E-04   20   6   20   5
 -0.19628810501E-04   20   6   11   5
 -0.80732440839E-05   20   6   12   5
  0.95977615759E-05   20   6   13   5
 -0.58617631533E-06   20   6   14   5
 -0.53623040264E-05   20   6   15   5
 -0.14466050473E-04   20   6   5   1
 -0.66270970403E-05   20   6   5   2
 -0.12382259390E-06   20   6   5   3
 -0.76240280650E-05   20   6   5   4
 -0.81185711207E-04   20   6   5   5
  0.10815865389E-03   20   6   16   6
  0.76706021241E-04   20   6   17   6
 -0.95439336885E-04   20   6   18   6
 -0.45796802584E-05   20   6   19   6
  0.27849735977E-03   20   6   20   6
 -0.47136552379E-03   16   16   11   6
 -0.17765018174E-04   17   16   11   6
 -0.39041122878E-03   17   17   11   6
 -0.25955499829E-04   18   16   11   6
  0.13407090926E-04   18   17   11   6
 -0.36762453523E-03   18   18   11   6
  0.14825402223E-04   19   16   11   6
  0.18887434346E-04   19   17   11   6
 -0.10969398661E-04   19   18   11   6
 -0.33126918821E-03   19   19   11   6
  0.65620084373E-04   20   16   11   6
  0.14348124991E-04   20   17   11   6
 -0.73610953775E-05   20   18   11   6
 -0.16111394917E-04   20   19   11   6
 -0.38232917100E-03   20   20   11   6
  0.44216869218E-04   16   11   11   6
  0.87293834545E-05   17   11   11   6
 -0.19743629693E-04   18   11   11   6
 -0.86018670824E-05   19   11   11   6
  0.29006199332E-04   20   11   11   6
 -0.64349940068E-03   11   11   11   6
  0.28970689589E-04   16   12   11   6
 -0.27085156516E-05   17   12   11   6
 -0.37140170038E-05   18   12   11   6
 -0.15197043059E-04   19   12   11   6
  0.76723475645E-05   20   12   11   6
 -0.12851654512E-02   12   11   11   6
 -0.44356868549E-03   12   12   11   6
 -0.17913642588E-04   16   13   11   6
  0.91143300509E-05   17   13   11   6
  0.15395854402E-04   18   13   11   6
 -0.95011941671E-05   19   13   11   6
 -0.44818788464E-06   20   13   11   6
  0.86320235890E-03   13   11   11   6
  0.31166107716E-03   13   12   11   6
  0.45255280635E-03   13   13   11   6
 -0.15453333926E-04   16   14   11   6
  0.11149186036E-04   17   14   11   6
  0.44266989547E-05   18   14   11   6
 -0.16547027476E-05   19   14   11   6
  0.13383818011E-04   20   14   11   6
  0.45656293712E-03   14   11   11   6
 -0.87013269560E-04   14   12   11   6
  0.58689017940E-04   14   13   11   6
  0.68868437234E-03   14   14   11   6
 -0.17371118152E-04   16   15   11   6
 -0.28045706675E-05   17   15   11   6
  0.55717141441E-05   18   15   11   6
 -0.16468631513E-05   19   15   11   6
  0.53830400691E-05   20   15   11   6
 -0.29828589744E-03   15   11   11   6
  0.37939531671E-03   15   12   11   6
  0.55740808708E-03   15   13   11   6
 -0.12365664014E-03   15   14   11   6
 -0.16637566845E-03   15   15   11   6
  0.29301258348E-04   16   1   11   6
  0.20522878452E-04   17   1   11   6
 -0.53253639346E-05   18   1   11   6
  0.17345827959E-05   19   1   11   6
  0.26383919316E-04   20   1   11   6
 -0.22158848210E-03   11   6   11   1
 -0.12690348946E-04   12   1   11   6
 -0.92148562714E-05   13   1   11   6
 -0.76317174649E-05   14   1   11   6
  0.34316653216E-08   15   1   11   6
 -0.23776644726E-02   11   6   1   1
 -0.47904186585E-05   16   2   11   6
  0.57593314670E-05   17   2   11   6
 -0.77919004876E-05   18   2   11   6
 -0.40185674251E-05   19   2   11   6
 -0.30714699900E-05   20   2   11   6
 -0.15613289250E-03   11   6   11   2
  0.36920913003E-04   12   2   11   6
 -0.50761213152E-04   13   2   11   6
 -0.41916829107E-05   14   2   11   6
  0.13141728693E-04   15   2   11   6
 -0.68748733069E-04   11   6   2   1
 -0.19479744067E-02   11   6   2   2
 -0.71170747586E-04   16   3   11   6
  0.62158956890E-06   17   3   11   6
  0.83086119060E-05   18   3   11   6
 -0.79131350238E-05   19   3   11   6
  0.35016488858E-05   20   3   11   6
  0.27496023393E-04   11   6   11   3
  0.74076730362E-05   12   3   11   6
  0.12147827129E-05   13   3   11   6
 -0.54089845619E-05   14   3   11   6
  0.11607598925E-04   15   3   11   6
  0.13352003857E-03   11   6   3   1
 -0.32239113552E-04   11   6   3   2
 -0.19803982115E-02   11   6   3   3
 -0.65990603785E-05   16   4   11   6
 -0.63114193662E-06   17   4   11   6
 -0.55246437417E-05   18   4   11   6
 -0.67295211610E-06   19   4   11   6
  0.67093196695E-05   20   4   11   6
 -0.12451412162E-03   11   6   11   4
  0.38591451996E-04   12   4   11   6
 -0.51723329010E-04   13   4   11   6
 -0.14542426439E-04   14   4   11   6
 -0.11898180647E-04   15   4   11   6
 -0.70906253088E-05   11   6   4   1
 -0.35808967627E-04   11   6   4   2
  0.69574883161E-04   11   6   4   3
 -0.19176543436E-02   11   6   4   4
  0.28234884276E-04   16   5   11   6
  0.38821872400E-06   17   5   11   6
  0.10176001924E-04   18   5   11   6
  0.50741104042E-05   19   5   11   6
  0.45220797834E-05   20   5   11   6
 -0.74699512442E-04   11   6   11   5
  0.18514240474E-04   12   5   11   6
 -0.28327827246E-04   13   5   11   6
  0.51705108660E-05   14   5   11   6
  0.18059661490E-04   15   5   11   6
 -0.74981198836E-04   11   6   5   1
  0.18140311814E-04   11   6   5   2
  0.23054935762E-04   11   6   5   3
  0.17283861714E-04   11   6   5   4
 -0.18257348868E-02   11   6   5   5
 -0.27633660521E-04   16   6   11   6
 -0.33455283401E-05   17   6   11   6
  0.10460420660E-04   18   6   11   6
 -0.10439460778E-04   19   6   11   6
 -0.13987700320E-04   20   6   11   6
  0.19521871796E-03   11   6   11   6
 -0.18806527642E-02   16   16   12   6
  0.11682200310E-03   17   16   12   6
 -0.16907190032E-02   17   17   12   6
 -0.13722570081E-03   18   16   12   6
 -0.33353464407E-04   18   17   12   6
 -0.15268819359E-02   18   18   12   6
 -0.64686132430E-04   19   16   12   6
  0.68891103179E-04   19   17   12   6
  0.91405785970E-04   19   18   12   6
 -0.15195633995E-02   19   19   12   6
  0.20076101621E-03   20   16   12   6
 -0.52479002376E-05   20   17   12   6
  0.32086176764E-04   20   18   12   6
  0.68940864408E-04   20   19   12   6
 -0.15192507689E-02   20   20   12   6
  0.61901690466E-04   16   11   12   6
 -0.86382082452E-04   17   11   12   6
 -0.80839854737E-04   18   11   12   6
  0.20508589461E-04   19   11   12   6
  0.15156045893E-03   20   11   12   6
 -0.19809456744E-01   12   6   11   11
  0.52268600754E-03   16   12   12   6
 -0.29446438288E-05   17   12   12   6
 -0.19197996568E-05   18   12   12   6
 -0.10319970537E-03   19   12   12   6
  0.12076583235E-03   20   12   12   6
 -0.71727490532E-03   12   11   12   6
 -0.21137654927E-01   12   12   12   6
  0.24738768404E-03   16   13   12   6
  0.11143532489E-03   17   13   12   6
 -0.32289687785E-05   18   13   12   6
 -0.38631148646E-04   19   13   12   6
 -0.56259546754E-04   20   13   12   6
  0.26718507959E-03   13   11   12   6
  0.96039085726E-03   13   12   12   6
 -0.19115452078E-01   13   13   12   6
  0.30790018984E-04   16   14   12   6
  0.50288508355E-04   17   14   12   6
  0.81148502567E-04   18   14   12   6
 -0.99936653984E-04   19   14   12   6
  0.65785811341E-04   20   14   12   6
  0.78109493713E-03   14   11   12   6
 -0.22383109497E-03   14   12   12   6
  0.94624387754E-04   14   13   12   6
 -0.18665384714E-01   14   14   12   6
 -0.17887644549E-04   16   15   12   6
 -0.48260089662E-04   17   15   12   6
  0.45299501062E-04   18   15   12   6
  0.15423473097E-04   19   15   12   6
 -0.58739490899E-04   20   15   12   6
 -0.26828566149E-03   15   11   12   6
  0.16693686249E-03   15   12   12   6
  0.75781679022E-03   15   13   12   6
  0.30743489172E-03   15   14   12   6
 -0.18994299818E-01   15   15   12   6
  0.59383176596E-04   16   1   12   6
  0.15705554240E-04   17   1   12   6
 -0.15301799211E-04   18   1   12   6
 -0.11410366698E-05   19   1   12   6
 -0.47258087620E-05   20   1   12   6
 -0.24261510498E-04   12   6   11   1
 -0.56381474982E-03   12   6   12   1
  0.83016745206E-04   13   1   12   6
  0.15493715469E-03   14   1   12   6
 -0.24636574068E-04   15   1   12   6
 -0.26785821372E-02   12   6   1   1
  0.27290032204E-04   16   2   12   6
  0.77841063349E-05   17   2   12   6
  0.98549401639E-05   18   2   12   6
 -0.28207770285E-04   19   2   12   6
 -0.32844845674E-04   20   2   12   6
  0.94002311195E-03   12   6   11   2
 -0.11005482371E-03   12   6   12   2
  0.70787453002E-04   13   2   12   6
 -0.14395513543E-03   14   2   12   6
  0.55446873407E-04   15   2   12   6
 -0.36411545618E-03   12   6   2   1
 -0.22439817395E-02   12   6   2   2
  0.47432654886E-05   16   3   12   6
 -0.20850291556E-04   17   3   12   6
 -0.54387672808E-04   18   3   12   6
 -0.35527568087E-04   19   3   12   6
  0.59186143942E-05   20   3   12   6
 -0.40182313780E-04   12   6   11   3
 -0.24825793496E-03   12   6   12   3
  0.57806778860E-04   13   3   12   6
  0.20918551439E-04   14   3   12   6
  0.36920014616E-04   15   3   12   6
  0.16547926236E-03   12   6   3   1
 -0.64262159824E-04   12   6   3   2
 -0.23668887967E-02   12   6   3   3
 -0.50586941749E-05   16   4   12   6
 -0.24492756093E-04   17   4   12   6
 -0.12708686375E-04   18   4   12   6
 -0.18061796978E-04   19   4   12   6
 -0.11423419588E-06   20   4   12   6
  0.79006441250E-03   12   6   11   4
 -0.28628024256E-04   12   6   12   4
  0.39030195344E-05   13   4   12   6
 -0.18545092976E-03   14   4   12   6
 -0.17249743224E-03   15   4   12   6
 -0.18601058219E-03   12   6   4   1
 -0.17408959078E-03   12   6   4   2
  0.57502787906E-04   12   6   4   3
 -0.24525493817E-02   12   6   4   4
 -0.19934996269E-04   16   5   12   6
 -0.54097029236E-04   17   5   12   6
  0.55509131024E-04   18   5   12   6
  0.27054228285E-04   19   5   12   6
  0.31962566292E-04   20   5   12   6
  0.49494173924E-03   12   6   11   5
  0.57955425082E-04   12   6   12   5
 -0.57135317201E-04   13   5   12   6
 -0.10122397104E-04   14   5   12   6
  0.10804724363E-03   15   5   12   6
  0.21541331087E-05   12   6   5   1
 -0.14518400836E-03   12   6   5   2
 -0.11947510810E-03   12   6   5   3
  0.38769479426E-04   12   6   5   4
 -0.21058187794E-02   12   6   5   5
 -0.39953561404E-03   16   6   12   6
 -0.19978713579E-03   17   6   12   6
  0.22136578007E-03   18   6   12   6
  0.44447903578E-04   19   6   12   6
 -0.48208169114E-03   20   6   12   6
  0.16312947485E-03   12   6   11   6
  0.26191834776E-02   12   6   12   6
 -0.61648213404E-03   16   16   13   6
 -0.84046369225E-04   17   16   13   6
 -0.61541789138E-03   17   17   13   6
  0.14065115666E-03   18   16   13   6
  0.38276053118E-04   18   17   13   6
 -0.75062913595E-03   18   18   13   6
  0.57374718134E-04   19   16   13   6
 -0.49353000908E-04   19   17   13   6
 -0.76085615557E-04   19   18   13   6
 -0.78456520027E-03   19   19   13   6
 -0.85330267837E-04   20   16   13   6
  0.76034698436E-05   20   17   13   6
 -0.67167516707E-04   20   18   13   6
 -0.51761359309E-04   20   19   13   6
 -0.88448627841E-03   20   20   13   6
 -0.47239206156E-04   16   11   13   6
  0.11217971815E-03   17   11   13   6
  0.78729169208E-04   18   11   13   6
 -0.26497290873E-04   19   11   13   6
 -0.15589193869E-03   20   11   13   6
  0.20420808942E-01   13   6   11   11
 -0.53691777497E-03   16   12   13   6
  0.82352761516E-05   17   12   13   6
 -0.79521034240E-05   18   12   13   6
  0.81328659286E-04   19   12   13   6
 -0.12629661082E-03   20   12   13   6
  0.42397642039E-03   13   6   12   11
  0.20962115715E-01   13   6   12   12
 -0.33168673460E-03   16   13   13   6
 -0.11675784372E-03   17   13   13   6
  0.14102791231E-04   18   13   13   6
  0.24538759264E-04   19   13   13   6
  0.68201780082E-04   20   13   13   6
  0.33326259347E-03   13   11   13   6
 -0.77346432034E-03   13   12   13   6
  0.23151634326E-01   13   13   13   6
 -0.39488681161E-04   16   14   13   6
 -0.37197697998E-04   17   14   13   6
 -0.76732238781E-04   18   14   13   6
  0.10113854535E-03   19   14   13   6
 -0.62016875110E-04   20   14   13   6
  0.55546857201E-04   14   11   13   6
  0.36490995284E-03   14   12   13   6
 -0.21542293149E-03   14   13   13   6
  0.21026044202E-01   14   14   13   6
 -0.79795422709E-05   16   15   13   6
  0.57112326337E-04   17   15   13   6
 -0.35964096221E-04   18   15   13   6
 -0.24582854489E-04   19   15   13   6
  0.74268391267E-04   20   15   13   6
  0.49591542489E-03   15   11   13   6
  0.47002771465E-04   15   12   13   6
 -0.57451720835E-03   15   13   13   6
 -0.79932510965E-03   15   14   13   6
  0.21356551154E-01   15   15   13   6
 -0.35677568712E-04   16   1   13   6
 -0.17235142459E-04   17   1   13   6
  0.11150303669E-04   18   1   13   6
  0.41746084717E-05   19   1   13   6
 -0.11260375605E-04   20   1   13   6
 -0.12188533311E-03   13   6   11   1
  0.50706166308E-03   13   6   12   1
 -0.10697040422E-03   13   6   13   1
 -0.19722781241E-03   14   1   13   6
  0.65802187198E-04   15   1   13   6
  0.94519697203E-03   13   6   1   1
 -0.26817854888E-04   16   2   13   6
 -0.49595880381E-05   17   2   13   6
 -0.16201224981E-04   18   2   13   6
  0.26929795486E-04   19   2   13   6
  0.28567711185E-04   20   2   13   6
 -0.11026189802E-02   13   6   11   2
  0.90411049566E-04   13   6   12   2
 -0.10754098893E-03   13   6   13   2
  0.10885174679E-03   14   2   13   6
 -0.46369597457E-04   15   2   13   6
  0.33218575375E-03   13   6   2   1
  0.76317240161E-03   13   6   2   2
  0.21250665560E-04   16   3   13   6
  0.18764062820E-04   17   3   13   6
  0.70879223676E-04   18   3   13   6
  0.21810112631E-04   19   3   13   6
 -0.93632393650E-05   20   3   13   6
  0.87277309509E-04   13   6   11   3
  0.27796645519E-03   13   6   12   3
 -0.58934590525E-04   13   6   13   3
 -0.24421061514E-04   14   3   13   6
 -0.34600304902E-04   15   3   13   6
 -0.65085458816E-04   13   6   3   1
  0.52367910944E-04   13   6   3   2
  0.78212584937E-03   13   6   3   3
  0.19831271398E-04   16   4   13   6
  0.29644684036E-04   17   4   13   6
  0.82619086751E-05   18   4   13   6
  0.15210878079E-04   19   4   13   6
  0.10681119417E-04   20   4   13   6
 -0.94913113945E-03   13   6   11   4
  0.15130403907E-04   13   6   12   4
 -0.25758835368E-04   13   6   13   4
  0.13728866390E-03   14   4   13   6
  0.18818058182E-03   15   4   13   6
  0.14618642760E-03   13   6   4   1
  0.15211086880E-03   13   6   4   2
 -0.28862511811E-04   13   6   4   3
  0.99650993074E-03   13   6   4   4
  0.21375297536E-04   16   5   13   6
  0.54510210524E-04   17   5   13   6
 -0.47319843005E-04   18   5   13   6
 -0.19428697900E-04   19   5   13   6
 -0.24115478191E-04   20   5   13   6
 -0.57448863274E-03   13   6   11   5
 -0.91554862836E-04   13   6   12   5
  0.45524588215E-04   13   6   13   5
 -0.11545446042E-04   14   5   13   6
 -0.95699049187E-04   15   5   13   6
 -0.44911863772E-04   13   6   5   1
  0.18826953614E-03   13   6   5   2
  0.14101453717E-03   13   6   5   3
 -0.55527377011E-05   13   6   5   4
  0.66260915210E-03   13   6   5   5
  0.34993720364E-03   16   6   13   6
  0.19605843857E-03   17   6   13   6
 -0.20395986683E-03   18   6   13   6
 -0.50731820754E-04   19   6   13   6
  0.46720533144E-03   20   6   13   6
 -0.45046820784E-04   13   6   11   6
 -0.25094261430E-02   13   6   12   6
  0.27120469502E-02   13   6   13   6
 -0.81576181324E-03   16   16   14   6
  0.41227876455E-04   17   16   14   6
 -0.80196301081E-03   17   17   14   6
  0.13221164577E-04   18   16   14   6
 -0.19805528486E-04   18   17   14   6
 -0.77859919415E-03   18   18   14   6
 -0.28494973976E-04   19   16   14   6
  0.85205865862E-06   19   17   14   6
  0.28786529990E-04   19   18   14   6
 -0.83639495991E-03   19   19   14   6
  0.10088071555E-04   20   16   14   6
 -0.17144900286E-04   20   17   14   6
  0.86108304350E-05   20   18   14   6
  0.29176815276E-04   20   19   14   6
 -0.81460633950E-03   20   20   14   6
 -0.51013110265E-05   16   11   14   6
 -0.85097783771E-05   17   11   14   6
 -0.39846276824E-06   18   11   14   6
  0.23193235152E-05   19   11   14   6
  0.16842696936E-04   20   11   14   6
 -0.21528759262E-02   14   6   11   11
  0.75782688693E-04   16   12   14   6
  0.28581907055E-05   17   12   14   6
 -0.41651969895E-05   18   12   14   6
 -0.64483919556E-05   19   12   14   6
  0.20502006581E-04   20   12   14   6
 -0.23520090908E-03   14   6   12   11
 -0.35083550199E-02   14   6   12   12
  0.46532856301E-04   16   13   14   6
  0.21421143267E-04   17   13   14   6
 -0.16260461342E-04   18   13   14   6
 -0.40773014115E-05   19   13   14   6
 -0.10346428843E-05   20   13   14   6
  0.64091036856E-05   14   6   13   11
 -0.26305736693E-03   14   6   13   12
 -0.35063663630E-02   14   6   13   13
  0.27556845466E-04   16   14   14   6
 -0.33051163195E-06   17   14   14   6
  0.13974258312E-04   18   14   14   6
 -0.22712373423E-04   19   14   14   6
  0.15387588028E-04   20   14   14   6
  0.16883869061E-03   14   11   14   6
 -0.77026575256E-03   14   12   14   6
  0.77251954782E-03   14   13   14   6
 -0.37400799711E-02   14   14   14   6
 -0.58226443764E-05   16   15   14   6
 -0.62442493574E-05   17   15   14   6
  0.37353404759E-05   18   15   14   6
  0.74424155157E-05   19   15   14   6
 -0.12259620260E-04   20   15   14   6
  0.30656851266E-03   15   11   14   6
 -0.28163673624E-04   15   12   14   6
  0.20322795746E-03   15   13   14   6
 -0.18448937198E-03   15   14   14   6
 -0.27135595866E-02   15   15   14   6
  0.10884068650E-05   16   1   14   6
 -0.14138455981E-04   17   1   14   6
 -0.13884785064E-05   18   1   14   6
  0.32039831868E-05   19   1   14   6
 -0.24048532262E-04   20   1   14   6
  0.56756483783E-04   14   6   11   1
 -0.96208444568E-04   14   6   12   1
 -0.40984495911E-05   14   6   13   1
  0.80395926565E-05   14   6   14   1
  0.17883632673E-04   15   1   14   6
  0.59469935753E-03   14   6   1   1
  0.60728416226E-05   16   2   14   6
 -0.10788290424E-05   17   2   14   6
  0.42794928962E-05   18   2   14   6
 -0.23488075724E-05   19   2   14   6
 -0.56065735009E-05   20   2   14   6
  0.19124993143E-03   14   6   11   2
 -0.10856244836E-04   14   6   12   2
  0.22240156817E-04   14   6   13   2
 -0.28779106686E-04   14   6   14   2
  0.34882350352E-05   15   2   14   6
 -0.92266206875E-05   14   6   2   1
  0.56969229682E-03   14   6   2   2
  0.53825738889E-04   16   3   14   6
 -0.68006163676E-05   17   3   14   6
 -0.61382791272E-05   18   3   14   6
 -0.65217040857E-05   19   3   14   6
  0.23933450087E-05   20   3   14   6
 -0.70391202783E-05   14   6   11   3
 -0.40146562850E-04   14   6   12   3
 -0.17047404022E-05   14   6   13   3
  0.18168078512E-05   14   6   14   3
  0.29266518527E-05   15   3   14   6
  0.54029021448E-05   14   6   3   1
  0.10523653697E-04   14   6   3   2
  0.51173278081E-03   14   6   3   3
  0.10378403220E-04   16   4   14   6
 -0.33809120273E-05   17   4   14   6
  0.18825201906E-05   18   4   14   6
 -0.26810513603E-05   19   4   14   6
 -0.26921502132E-05   20   4   14   6
  0.14079622854E-03   14   6   11   4
 -0.74987661195E-05   14   6   12   4
  0.19472836148E-04   14   6   13   4
 -0.45443021498E-04   14   6   14   4
 -0.14927199004E-04   15   4   14   6
 -0.21245964725E-04   14   6   4   1
 -0.25170218399E-04   14   6   4   2
  0.40335449439E-05   14   6   4   3
  0.53346134403E-03   14   6   4   4
 -0.18311072934E-04   16   5   14   6
 -0.68532291870E-05   17   5   14   6
  0.50188451289E-05   18   5   14   6
  0.57823608355E-05   19   5   14   6
  0.22972328006E-05   20   5   14   6
  0.10639892817E-03   14   6   11   5
  0.84408338445E-05   14   6   12   5
 -0.41421593400E-05   14   6   13   5
 -0.75899327334E-06   14   6   14   5
  0.14783224252E-04   15   5   14   6
 -0.40031233560E-05   14   6   5   1
 -0.11973632390E-05   14   6   5   2
  0.64178790903E-06   14   6   5   3
  0.82774527287E-05   14   6   5   4
  0.53783405032E-03   14   6   5   5
 -0.67485897169E-04   16   6   14   6
 -0.26245413815E-04   17   6   14   6
  0.36887888431E-04   18   6   14   6
 -0.59034929840E-05   19   6   14   6
 -0.74351129722E-04   20   6   14   6
 -0.14199697922E-05   14   6   11   6
  0.32566249939E-03   14   6   12   6
 -0.31216587076E-03   14   6   13   6
  0.14705373315E-03   14   6   14   6
  0.41669199111E-03   16   16   15   6
  0.14346627732E-04   17   16   15   6
  0.42234460243E-03   17   17   15   6
 -0.40409491242E-04   18   16   15   6
 -0.46179768733E-05   18   17   15   6
  0.45563759508E-03   18   18   15   6
 -0.33430644772E-05   19   16   15   6
  0.14263688608E-04   19   17   15   6
  0.17177783057E-04   19   18   15   6
  0.47139740490E-03   19   19   15   6
  0.28661314080E-04   20   16   15   6
 -0.49491337164E-06   20   17   15   6
  0.93632131394E-05   20   18   15   6
  0.71278952098E-05   20   19   15   6
  0.49019554370E-03   20   20   15   6
  0.30289551196E-04   16   11   15   6
 -0.32369002091E-04   17   11   15   6
 -0.30149019181E-04   18   11   15   6
  0.62541326267E-05   19   11   15   6
  0.53755251018E-04   20   11   15   6
 -0.59657963272E-02   15   6   11   11
  0.15037713530E-03   16   12   15   6
 -0.25251848416E-05   17   12   15   6
  0.44481436692E-05   18   12   15   6
 -0.31506224699E-04   19   12   15   6
  0.41735046103E-04   20   12   15   6
 -0.55752458683E-03   15   6   12   11
 -0.55346118909E-02   15   6   12   12
  0.67639421938E-04   16   13   15   6
  0.27610477353E-04   17   13   15   6
 -0.17906973657E-05   18   13   15   6
 -0.37570724928E-05   19   13   15   6
 -0.15626767574E-04   20   13   15   6
 -0.19340938887E-04   15   6   13   11
  0.27401657200E-03   15   6   13   12
 -0.54836541645E-02   15   6   13   13
  0.43005970649E-05   16   14   15   6
  0.11647905931E-04   17   14   15   6
  0.19436462330E-04   18   14   15   6
 -0.24756866768E-04   19   14   15   6
  0.17295266974E-04   20   14   15   6
  0.24106314209E-03   15   6   14   11
 -0.18028243954E-03   15   6   14   12
  0.16706939193E-03   15   6   14   13
 -0.50193363604E-02   15   6   14   14
  0.10809136300E-04   16   15   15   6
 -0.17445376312E-04   17   15   15   6
  0.10277673276E-04   18   15   15   6
  0.22080450900E-05   19   15   15   6
 -0.87430676142E-05   20   15   15   6
 -0.88736280290E-04   15   11   15   6
 -0.74998689774E-03   15   12   15   6
  0.10391379923E-02   15   13   15   6
  0.12594314930E-03   15   14   15   6
 -0.62495538592E-02   15   15   15   6
  0.14124233748E-04   16   1   15   6
  0.11144503131E-04   17   1   15   6
 -0.42511043293E-05   18   1   15   6
 -0.32372160793E-05   19   1   15   6
  0.12396602938E-04   20   1   15   6
 -0.28641937236E-04   15   6   11   1
 -0.14294945355E-03   15   6   12   1
  0.59766749268E-04   15   6   13   1
  0.55276326775E-04   15   6   14   1
 -0.71322757121E-04   15   6   15   1
 -0.56880360308E-03   15   6   1   1
  0.47622345447E-05   16   2   15   6
  0.21956595295E-05   17   2   15   6
  0.21054656996E-05   18   2   15   6
 -0.69167029723E-05   19   2   15   6
 -0.54675621533E-05   20   2   15   6
  0.28013159533E-03   15   6   11   2
  0.89532648034E-06   15   6   12   2
  0.43349285838E-04   15   6   13   2
 -0.34526652239E-04   15   6   14   2
 -0.19054448410E-05   15   6   15   2
 -0.12789271464E-03   15   6   2   1
 -0.44234515777E-03   15   6   2   2
 -0.25332126870E-04   16   3   15   6
 -0.28786925105E-05   17   3   15   6
 -0.15205825289E-04   18   3   15   6
 -0.53895681667E-05   19   3   15   6
  0.13092654899E-05   20   3   15   6
 -0.30976671986E-04   15   6   11   3
 -0.70285012635E-04   15   6   12   3
  0.86116839966E-05   15   6   13   3
  0.22410349427E-05   15   6   14   3
  0.84227215182E-05   15   6   15   3
  0.35114174852E-04   15   6   3   1
 -0.39173901047E-04   15   6   3   2
 -0.43043043478E-03   15   6   3   3
 -0.73758599089E-05   16   4   15   6
 -0.74448351329E-05   17   4   15   6
 -0.38163027999E-05   18   4   15   6
 -0.42309301656E-05   19   4   15   6
 -0.13070980804E-06   20   4   15   6
  0.25920871311E-03   15   6   11   4
  0.37554600216E-05   15   6   12   4
  0.31526210059E-04   15   6   13   4
 -0.29064239217E-04   15   6   14   4
 -0.80941825551E-04   15   6   15   4
 -0.45275685371E-04   15   6   4   1
 -0.35427076016E-04   15   6   4   2
  0.19660232268E-04   15   6   4   3
 -0.50110345345E-03   15   6   4   4
 -0.98999763267E-06   16   5   15   6
 -0.11323884593E-04   17   5   15   6
  0.13042443856E-04   18   5   15   6
  0.40087371585E-05   19   5   15   6
  0.70754150362E-05   20   5   15   6
  0.14134730553E-03   15   6   11   5
  0.39836676040E-04   15   6   12   5
 -0.41466024323E-05   15   6   13   5
 -0.14182778822E-06   15   6   14   5
  0.17723215101E-04   15   6   15   5
  0.94145750935E-07   15   6   5   1
 -0.62577928311E-04   15   6   5   2
 -0.44890806944E-04   15   6   5   3
  0.24544164404E-05   15   6   5   4
 -0.37800469467E-03   15   6   5   5
 -0.90543590158E-04   16   6   15   6
 -0.51583843077E-04   17   6   15   6
  0.51664574766E-04   18   6   15   6
  0.21434345531E-04   19   6   15   6
 -0.12204441186E-03   20   6   15   6
  0.45347723777E-04   15   6   11   6
  0.70476050149E-03   15   6   12   6
 -0.75459234077E-03   15   6   13   6
  0.54341611505E-04   15   6   14   6
  0.30479355242E-03   15   6   15   6
 -0.83036248339E-03   16   16   6   1
  0.20231330357E-04   17   16   6   1
 -0.66745732347E-03   17   17   6   1
 -0.49326368807E-04   18   16   6   1
 -0.62511060453E-06   18   17   6   1
 -0.62291847982E-03   18   18   6   1
 -0.22759098187E-04   19   16   6   1
  0.57049270196E-04   19   17   6   1
  0.28809903066E-05   19   18   6   1
 -0.66645933007E-03   19   19   6   1
  0.14942214429E-03   20   16   6   1
  0.19228038285E-04   20   17   6   1
 -0.12664536767E-05   20   18   6   1
  0.16198378615E-04   20   19   6   1
 -0.76790912294E-03   20   20   6   1
  0.42658408977E-04   16   11   6   1
 -0.85102738184E-05   17   11   6   1
 -0.25874625441E-04   18   11   6   1
  0.89253446615E-05   19   11   6   1
  0.23761268975E-04   20   11   6   1
 -0.43013014053E-02   11   11   6   1
  0.13220554603E-03   16   12   6   1
 -0.16257700598E-06   17   12   6   1
 -0.12789469876E-04   18   12   6   1
 -0.20535543460E-04   19   12   6   1
  0.43912047437E-05   20   12   6   1
 -0.30632981811E-03   12   11   6   1
 -0.40094052233E-02   12   12   6   1
  0.40895694547E-04   16   13   6   1
  0.14236506262E-04   17   13   6   1
 -0.81251030108E-05   18   13   6   1
  0.35148814961E-05   19   13   6   1
 -0.15888375597E-04   20   13   6   1
  0.70846436270E-04   13   11   6   1
  0.17865584535E-03   13   12   6   1
 -0.37316485255E-02   13   13   6   1
  0.69388091818E-05   16   14   6   1
  0.42675639717E-06   17   14   6   1
  0.21268527264E-04   18   14   6   1
 -0.22334254446E-04   19   14   6   1
  0.76557739684E-05   20   14   6   1
  0.17186076781E-03   14   11   6   1
 -0.20361756810E-04   14   12   6   1
 -0.51395691993E-05   14   13   6   1
 -0.35340437701E-02   14   14   6   1
 -0.26077315509E-05   16   15   6   1
 -0.25655633489E-05   17   15   6   1
  0.10658204674E-04   18   15   6   1
 -0.33611205261E-05   19   15   6   1
 -0.11819630143E-04   20   15   6   1
 -0.15047948962E-03   15   11   6   1
 -0.13248850847E-04   15   12   6   1
  0.19693922402E-03   15   13   6   1
  0.89476395005E-04   15   14   6   1
 -0.38132594161E-02   15   15   6   1
  0.11996849416E-03   16   1   6   1
 -0.10001587136E-03   17   1   6   1
 -0.69490773667E-05   18   1   6   1
  0.41985874217E-04   19   1   6   1
 -0.10850611721E-03   20   1   6   1
 -0.38666143413E-03   11   1   6   1
 -0.51432315420E-03   12   1   6   1
  0.10710412586E-03   13   1   6   1
  0.12551464624E-03   14   1   6   1
 -0.43935929159E-04   15   1   6   1
  0.46424500650E-02   6   1   1   1
  0.26929724334E-05   16   2   6   1
 -0.16639375527E-05   17   2   6   1
 -0.15239767548E-04   18   2   6   1
 -0.13535346788E-04   19   2   6   1
  0.51555356729E-05   20   2   6   1
  0.29159846194E-03   11   2   6   1
 -0.35793450849E-04   12   2   6   1
  0.20867028249E-04   13   2   6   1
 -0.15406177193E-04   14   2   6   1
 -0.34787828588E-04   15   2   6   1
  0.58530589136E-03   6   1   2   1
  0.52018299825E-02   6   1   2   2
  0.10541701803E-03   16   3   6   1
 -0.54078570131E-04   17   3   6   1
 -0.12522895037E-04   18   3   6   1
  0.16009481115E-04   19   3   6   1
  0.64052198096E-04   20   3   6   1
  0.67962794156E-04   11   3   6   1
  0.73532357883E-04   12   3   6   1
 -0.89347980455E-05   13   3   6   1
 -0.24152087063E-04   14   3   6   1
  0.12361194879E-04   15   3   6   1
  0.56113036503E-03   6   1   3   1
  0.27853822369E-03   6   1   3   2
  0.50551585083E-02   6   1   3   3
  0.59571431268E-04   16   4   6   1
 -0.10653803770E-04   17   4   6   1
 -0.65261805937E-05   18   4   6   1
 -0.11101658933E-04   19   4   6   1
 -0.47033231472E-04   20   4   6   1
  0.29900795104E-03   11   4   6   1
 -0.22025670233E-04   12   4   6   1
  0.18887562687E-04   13   4   6   1
 -0.66541257490E-06   14   4   6   1
  0.47946771221E-05   15   4   6   1
  0.15762898378E-03   6   1   4   1
 -0.25049892662E-03   6   1   4   2
  0.10007630946E-03   6   1   4   3
  0.54952853817E-02   6   1   4   4
 -0.31603017395E-04   16   5   6   1
 -0.25075226210E-06   17   5   6   1
 -0.14987363994E-04   18   5   6   1
 -0.41263835041E-05   19   5   6   1
 -0.17306083789E-04   20   5   6   1
  0.12051604974E-03   11   5   6   1
  0.57765899409E-05   12   5   6   1
 -0.71068888340E-05   13   5   6   1
 -0.31518876768E-04   14   5   6   1
 -0.38009174126E-04   15   5   6   1
 -0.53303125997E-03   6   1   5   1
  0.18416914348E-03   6   1   5   2
  0.29064949510E-03   6   1   5   3
 -0.26699525540E-04   6   1   5   4
  0.50398850806E-02   6   1   5   5
 -0.12487270649E-03   16   6   6   1
 -0.42832261669E-04   17   6   6   1
  0.28825861971E-04   18   6   6   1
  0.17833106715E-04   19   6   6   1
 -0.13183190759E-03   20   6   6   1
  0.12409653514E-03   11   6   6   1
  0.67896200800E-03   12   6   6   1
 -0.63734817952E-03   13   6   6   1
  0.45783631875E-04   14   6   6   1
  0.19483807860E-03   15   6   6   1
  0.73754594362E-03   6   1   6   1
  0.34572481574E-03   16   16   6   2
  0.50224338955E-04   17   16   6   2
  0.33289203031E-03   17   17   6   2
  0.17736007627E-04   18   16   6   2
 -0.20836676606E-04   18   17   6   2
  0.30174933727E-03   18   18   6   2
 -0.38027628091E-04   19   16   6   2
 -0.11331640963E-04   19   17   6   2
  0.36431684497E-04   19   18   6   2
  0.26655709213E-03   19   19   6   2
 -0.36119560645E-04   20   16   6   2
 -0.15120719808E-04   20   17   6   2
  0.19026679255E-05   20   18   6   2
  0.42302451795E-04   20   19   6   2
  0.28553667022E-03   20   20   6   2
 -0.81026733559E-05   16   11   6   2
 -0.33938219491E-05   17   11   6   2
  0.45367551159E-05   18   11   6   2
  0.43481829077E-05   19   11   6   2
 -0.11368849640E-05   20   11   6   2
 -0.69203251633E-04   11   11   6   2
  0.37774189389E-04   16   12   6   2
  0.12396966517E-04   17   12   6   2
 -0.12306320870E-04   18   12   6   2
  0.19232012555E-04   19   12   6   2
  0.90802588080E-05   20   12   6   2
  0.45451786890E-04   12   11   6   2
 -0.27086206331E-03   12   12   6   2
  0.20992956096E-05   16   13   6   2
 -0.44588145277E-05   17   13   6   2
 -0.13567344194E-04   18   13   6   2
  0.51588425869E-05   19   13   6   2
 -0.43479867876E-05   20   13   6   2
 -0.70096771305E-04   13   11   6   2
  0.44288617695E-04   13   12   6   2
 -0.34847295978E-03   13   13   6   2
  0.99616657623E-05   16   14   6   2
 -0.17592314660E-04   17   14   6   2
 -0.27284153677E-05   18   14   6   2
  0.71298643269E-05   19   14   6   2
 -0.16221915835E-04   20   14   6   2
 -0.68657954195E-05   14   11   6   2
 -0.49974022531E-04   14   12   6   2
  0.15254872258E-04   14   13   6   2
 -0.28859014422E-03   14   14   6   2
  0.17501449632E-05   16   15   6   2
  0.10808360705E-05   17   15   6   2
 -0.29490007001E-05   18   15   6   2
  0.20971749087E-05   19   15   6   2
  0.38736947316E-05   20   15   6   2
 -0.18238985973E-05   15   11   6   2
 -0.51587779428E-04   15   12   6   2
 -0.19494740083E-06   15   13   6   2
  0.36022203920E-04   15   14   6   2
 -0.19052821523E-03   15   15   6   2
  0.32939645380E-05   16   1   6   2
 -0.91251874699E-04   17   1   6   2
 -0.46398419377E-05   18   1   6   2
  0.10100467241E-04   19   1   6   2
 -0.11613841205E-03   20   1   6   2
 -0.56429744789E-04   11   1   6   2
 -0.33864469977E-03   12   1   6   2
  0.78178586453E-04   13   1   6   2
  0.10399000073E-03   14   1   6   2
 -0.31945415667E-04   15   1   6   2
  0.76704455898E-02   6   2   1   1
  0.31251297322E-04   16   2   6   2
 -0.26468699619E-04   17   2   6   2
  0.18321989878E-04   18   2   6   2
  0.22643191068E-04   19   2   6   2
  0.26583606527E-04   20   2   6   2
  0.30969679846E-03   11   2   6   2
  0.24578315208E-04   12   2   6   2
 -0.19544395210E-04   13   2   6   2
  0.84702601763E-05   14   2   6   2
 -0.35285672767E-05   15   2   6   2
  0.26038709338E-03   6   2   2   1
  0.79204616914E-02   6   2   2   2
  0.20543416402E-03   16   3   6   2
 -0.26825284414E-04   17   3   6   2
 -0.18815277802E-04   18   3   6   2
  0.31653499053E-04   19   3   6   2
  0.29036397059E-04   20   3   6   2
 -0.75731508856E-05   11   3   6   2
  0.10755727994E-03   12   3   6   2
 -0.18887435277E-04   13   3   6   2
 -0.29606932526E-04   14   3   6   2
 -0.76675797822E-05   15   3   6   2
 -0.17142463817E-03   6   2   3   1
  0.12806171764E-03   6   2   3   2
  0.72642386413E-02   6   2   3   3
  0.51460924561E-04   16   4   6   2
 -0.17734126384E-05   17   4   6   2
  0.67524718419E-05   18   4   6   2
  0.68014143275E-06   19   4   6   2
 -0.31689840868E-04   20   4   6   2
  0.26601239206E-03   11   4   6   2
  0.12298487572E-04   12   4   6   2
  0.15362801964E-04   13   4   6   2
  0.12011993538E-04   14   4   6   2
  0.63043682923E-04   15   4   6   2
 -0.12394951865E-03   6   2   4   1
  0.13278923760E-03   6   2   4   2
  0.44350219275E-04   6   2   4   3
  0.70302307383E-02   6   2   4   4
 -0.87497896866E-04   16   5   6   2
  0.25354243559E-05   17   5   6   2
 -0.41699750211E-04   18   5   6   2
 -0.22636494353E-04   19   5   6   2
 -0.17362628360E-04   20   5   6   2
  0.12225166098E-03   11   5   6   2
 -0.24610242568E-04   12   5   6   2
  0.16398336505E-04   13   5   6   2
 -0.22824349436E-04   14   5   6   2
 -0.47381296149E-04   15   5   6   2
  0.11381771034E-03   6   2   5   1
 -0.46446754404E-03   6   2   5   2
 -0.10417796690E-03   6   2   5   3
 -0.86404315723E-04   6   2   5   4
  0.69532468084E-02   6   2   5   5
  0.13046612271E-03   16   6   6   2
  0.59951209825E-04   17   6   6   2
 -0.74482245970E-04   18   6   6   2
 -0.48659288142E-05   19   6   6   2
  0.15399286184E-03   20   6   6   2
 -0.52503504470E-04   11   6   6   2
 -0.57987982096E-03   12   6   6   2
  0.55620435133E-03   13   6   6   2
 -0.53081623780E-04   14   6   6   2
 -0.14548298236E-03   15   6   6   2
 -0.13042758436E-03   6   2   6   1
  0.35630309926E-03   6   2   6   2
  0.16012082792E-02   16   16   6   3
  0.47868078265E-04   17   16   6   3
  0.14849589856E-02   17   17   6   3
  0.52657484595E-04   18   16   6   3
 -0.12885187000E-04   18   17   6   3
  0.14170298716E-02   18   18   6   3
 -0.43041442448E-04   19   16   6   3
 -0.32814744875E-04   19   17   6   3
  0.87944147992E-05   19   18   6   3
  0.13510882002E-02   19   19   6   3
 -0.11680307309E-03   20   16   6   3
 -0.62234862431E-05   20   17   6   3
  0.12731430272E-04   20   18   6   3
  0.27861382158E-04   20   19   6   3
  0.14120086988E-02   20   20   6   3
 -0.22762161896E-04   16   11   6   3
 -0.41296619515E-05   17   11   6   3
  0.10281594963E-04   18   11   6   3
  0.31461186337E-05   19   11   6   3
 -0.39361831397E-05   20   11   6   3
  0.12268058707E-02   11   11   6   3
  0.31591789649E-04   16   12   6   3
  0.15485556713E-04   17   12   6   3
 -0.13978515966E-04   18   12   6   3
  0.22330568607E-04   19   12   6   3
  0.42862111753E-05   20   12   6   3
  0.69216998859E-04   12   11   6   3
  0.88876018727E-03   12   12   6   3
  0.45741403300E-05   16   13   6   3
 -0.86287128542E-05   17   13   6   3
 -0.11343809729E-04   18   13   6   3
  0.11192260231E-04   19   13   6   3
 -0.17167175423E-05   20   13   6   3
 -0.48317709231E-04   13   11   6   3
  0.56418969614E-04   13   12   6   3
  0.72850308535E-03   13   13   6   3
  0.10472272423E-04   16   14   6   3
 -0.24235866213E-04   17   14   6   3
 -0.61531303623E-05   18   14   6   3
  0.12404500084E-04   19   14   6   3
 -0.20901894289E-04   20   14   6   3
 -0.58607563643E-04   14   11   6   3
 -0.64385060556E-04   14   12   6   3
 -0.34909384394E-05   14   13   6   3
  0.78793267219E-03   14   14   6   3
  0.16905701869E-06   16   15   6   3
  0.22432300219E-05   17   15   6   3
 -0.60111719590E-05   18   15   6   3
  0.18953826784E-05   19   15   6   3
  0.42269505161E-05   20   15   6   3
 -0.31452104284E-04   15   11   6   3
 -0.30171884081E-04   15   12   6   3
 -0.15155704880E-04   15   13   6   3
  0.44964220491E-04   15   14   6   3
  0.88927364098E-03   15   15   6   3
  0.34408456444E-05   16   1   6   3
 -0.74765211308E-04   17   1   6   3
 -0.79660669329E-06   18   1   6   3
  0.83140554092E-05   19   1   6   3
 -0.87833098782E-04   20   1   6   3
  0.32552277113E-04   11   1   6   3
 -0.22463997701E-03   12   1   6   3
  0.58958814576E-04   13   1   6   3
  0.74701817788E-04   14   1   6   3
 -0.20169349697E-04   15   1   6   3
  0.71194810440E-02   6   3   1   1
  0.15133107080E-04   16   2   6   3
 -0.11966863614E-04   17   2   6   3
  0.83006557772E-05   18   2   6   3
  0.18935246804E-04   19   2   6   3
  0.31534973929E-04   20   2   6   3
  0.24503793091E-03   11   2   6   3
  0.54908622075E-04   12   2   6   3
 -0.28702949093E-04   13   2   6   3
 -0.14972189997E-05   14   2   6   3
 -0.19492549102E-04   15   2   6   3
 -0.27253953419E-04   6   3   2   1
  0.63664804060E-02   6   3   2   2
  0.21272442954E-03   16   3   6   3
 -0.34791582500E-04   17   3   6   3
 -0.85284874440E-05   18   3   6   3
  0.51207575645E-04   19   3   6   3
  0.10026023776E-04   20   3   6   3
 -0.75334223228E-04   11   3   6   3
  0.53228922983E-04   12   3   6   3
 -0.16798717684E-04   13   3   6   3
 -0.13976281248E-04   14   3   6   3
 -0.20732374670E-04   15   3   6   3
  0.11208657140E-03   6   3   3   1
  0.37503530208E-03   6   3   3   2
  0.76823781803E-02   6   3   3   3
  0.22886483128E-04   16   4   6   3
 -0.30927711376E-05   17   4   6   3
  0.16185608886E-04   18   4   6   3
  0.25130103540E-05   19   4   6   3
 -0.40703768189E-04   20   4   6   3
  0.23350145076E-03   11   4   6   3
 -0.63150884013E-05   12   4   6   3
  0.79087947902E-05   13   4   6   3
  0.28346281067E-04   14   4   6   3
  0.58299446954E-04   15   4   6   3
  0.29229939162E-03   6   3   4   1
 -0.78181376051E-04   6   3   4   2
 -0.39838197689E-03   6   3   4   3
  0.66000044751E-02   6   3   4   4
 -0.72336887239E-04   16   5   6   3
  0.16863089548E-04   17   5   6   3
 -0.55830242602E-04   18   5   6   3
 -0.31788341124E-04   19   5   6   3
 -0.33168126220E-04   20   5   6   3
  0.10606941701E-03   11   5   6   3
 -0.29149460522E-04   12   5   6   3
  0.14428679777E-04   13   5   6   3
 -0.19332519260E-04   14   5   6   3
 -0.56405528053E-04   15   5   6   3
  0.10538969119E-03   6   3   5   1
 -0.22783815537E-03   6   3   5   2
 -0.21628906512E-03   6   3   5   3
 -0.39954105098E-04   6   3   5   4
  0.67953142279E-02   6   3   5   5
  0.16088593476E-03   16   6   6   3
  0.74000237072E-04   17   6   6   3
 -0.89129501791E-04   18   6   6   3
 -0.13817030906E-05   19   6   6   3
  0.18402056257E-03   20   6   6   3
 -0.83050582421E-04   11   6   6   3
 -0.73865728560E-03   12   6   6   3
  0.68862339338E-03   13   6   6   3
 -0.75188508110E-04   14   6   6   3
 -0.18713587872E-03   15   6   6   3
 -0.20259560667E-03   6   3   6   1
  0.31403178981E-03   6   3   6   2
  0.41413750363E-03   6   3   6   3
 -0.24632160054E-03   16   16   6   4
  0.84609571655E-05   17   16   6   4
 -0.22400114456E-03   17   17   6   4
 -0.69700907671E-05   18   16   6   4
 -0.40082269962E-05   18   17   6   4
 -0.21125464042E-03   18   18   6   4
 -0.30607375810E-05   19   16   6   4
  0.61886866248E-05   19   17   6   4
  0.86575802124E-05   19   18   6   4
 -0.21898266854E-03   19   19   6   4
  0.18705149871E-04   20   16   6   4
 -0.52612697005E-05   20   17   6   4
  0.47105908419E-05   20   18   6   4
  0.59239703401E-05   20   19   6   4
 -0.22670838330E-03   20   20   6   4
  0.50320045012E-05   16   11   6   4
 -0.35439260139E-05   17   11   6   4
 -0.41019942101E-05   18   11   6   4
  0.27040642447E-05   19   11   6   4
  0.25315410414E-05   20   11   6   4
 -0.99385951309E-03   11   11   6   4
  0.25453253562E-04   16   12   6   4
 -0.13280127049E-05   17   12   6   4
  0.10333520303E-05   18   12   6   4
 -0.30509324330E-05   19   12   6   4
  0.87440525308E-06   20   12   6   4
 -0.76438736015E-05   12   11   6   4
 -0.95453162709E-03   12   12   6   4
  0.12096886148E-04   16   13   6   4
  0.14704378807E-05   17   13   6   4
 -0.14950504995E-05   18   13   6   4
  0.47291464595E-06   19   13   6   4
 -0.34916208926E-05   20   13   6   4
 -0.56337056638E-04   13   11   6   4
  0.85106752223E-05   13   12   6   4
 -0.96834331799E-03   13   13   6   4
  0.26619079488E-05   16   14   6   4
  0.24569199106E-05   17   14   6   4
  0.21034988120E-05   18   14   6   4
 -0.34642501197E-05   19   14   6   4
  0.15573657591E-05   20   14   6   4
  0.82747626529E-05   14   11   6   4
 -0.18892506025E-04   14   12   6   4
  0.18056708022E-04   14   13   6   4
 -0.92991152282E-03   14   14   6   4
  0.14612894461E-05   16   15   6   4
 -0.27420502606E-05   17   15   6   4
  0.11552374018E-05   18   15   6   4
 -0.25310110538E-06   19   15   6   4
 -0.48285728684E-06   20   15   6   4
 -0.21137921470E-06   15   11   6   4
 -0.53414508913E-04   15   12   6   4
  0.33340298840E-04   15   13   6   4
  0.31701060364E-04   15   14   6   4
 -0.94960883446E-03   15   15   6   4
  0.12210746154E-04   16   1   6   4
  0.51628426239E-05   17   1   6   4
 -0.17147583193E-05   18   1   6   4
 -0.14671191610E-05   19   1   6   4
 -0.27730005021E-05   20   1   6   4
  0.14603255920E-04   11   1   6   4
 -0.18786047541E-04   12   1   6   4
  0.90231486104E-05   13   1   6   4
  0.86321204516E-05   14   1   6   4
 -0.14809361314E-05   15   1   6   4
 -0.60056962462E-03   6   4   1   1
  0.28699394287E-05   16   2   6   4
 -0.24713151871E-05   17   2   6   4
  0.34822178893E-06   18   2   6   4
 -0.15088918738E-06   19   2   6   4
 -0.28997973921E-05   20   2   6   4
  0.30479928461E-04   11   2   6   4
 -0.11053812863E-04   12   2   6   4
  0.12550767604E-04   13   2   6   4
 -0.34928551878E-05   14   2   6   4
  0.96873902917E-05   15   2   6   4
  0.11537590105E-03   6   4   2   1
 -0.54951995435E-03   6   4   2   2
 -0.76370536753E-05   16   3   6   4
 -0.28666210963E-05   17   3   6   4
 -0.43541886283E-05   18   3   6   4
 -0.39584941921E-05   19   3   6   4
 -0.27130749131E-06   20   3   6   4
  0.18697790539E-04   11   3   6   4
 -0.76457859137E-05   12   3   6   4
  0.24506126879E-05   13   3   6   4
  0.29396556775E-05   14   3   6   4
  0.27563363714E-05   15   3   6   4
  0.45150907842E-04   6   4   3   1
  0.77788731235E-04   6   4   3   2
 -0.34337436254E-03   6   4   3   3
  0.10320387444E-04   16   4   6   4
 -0.10444760161E-04   17   4   6   4
 -0.84990157608E-06   18   4   6   4
  0.35704178271E-05   19   4   6   4
 -0.56339458818E-05   20   4   6   4
  0.60312199205E-05   11   4   6   4
 -0.29067378516E-04   12   4   6   4
  0.15823942581E-04   13   4   6   4
  0.48382704486E-06   14   4   6   4
 -0.67694663314E-05   15   4   6   4
  0.58332704471E-03   6   4   4   1
  0.17295127120E-03   6   4   4   2
  0.20581947491E-03   6   4   4   3
 -0.37293422966E-03   6   4   4   4
  0.22701722990E-05   16   5   6   4
 -0.71432648958E-05   17   5   6   4
  0.48057217132E-05   18   5   6   4
  0.21978369243E-05   19   5   6   4
  0.66089715013E-05   20   5   6   4
  0.13091997398E-04   11   5   6   4
  0.24884143722E-05   12   5   6   4
  0.15585597585E-05   13   5   6   4
  0.30613731529E-06   14   5   6   4
  0.58871164928E-05   15   5   6   4
 -0.79962424046E-04   6   4   5   1
  0.10192682713E-03   6   4   5   2
  0.93879120360E-04   6   4   5   3
 -0.29840983942E-03   6   4   5   4
 -0.28861393231E-03   6   4   5   5
 -0.23017054167E-04   16   6   6   4
 -0.10831235158E-04   17   6   6   4
  0.99685504159E-05   18   6   6   4
  0.78634665100E-05   19   6   6   4
 -0.26423494826E-04   20   6   6   4
 -0.27228879973E-05   11   6   6   4
  0.14131047505E-03   12   6   6   4
 -0.14248677635E-03   13   6   6   4
  0.13011806355E-04   14   6   6   4
  0.40790896195E-04   15   6   6   4
  0.44132605403E-04   6   4   6   1
 -0.28514506881E-04   6   4   6   2
 -0.47759791205E-04   6   4   6   3
  0.45375385024E-04   6   4   6   4
 -0.11189485899E-02   16   16   6   5
 -0.55467221804E-04   17   16   6   5
 -0.10767175838E-02   17   17   6   5
 -0.13310660870E-04   18   16   6   5
  0.23283744822E-04   18   17   6   5
 -0.10352313616E-02   18   18   6   5
  0.41108283281E-04   19   16   6   5
  0.14693222939E-04   19   17   6   5
 -0.40816061320E-04   19   18   6   5
 -0.10002173775E-02   19   19   6   5
  0.64768898010E-04   20   16   6   5
  0.16631723720E-04   20   17   6   5
 -0.63877171793E-05   20   18   6   5
 -0.42289644555E-04   20   19   6   5
 -0.10345514398E-02   20   20   6   5
  0.13660918590E-04   16   11   6   5
  0.44032675304E-05   17   11   6   5
 -0.73672133012E-05   18   11   6   5
 -0.44520421692E-05   19   11   6   5
  0.33426416846E-05   20   11   6   5
 -0.68087318301E-03   11   11   6   5
 -0.37747729227E-04   16   12   6   5
 -0.14952566103E-04   17   12   6   5
  0.86257557665E-05   18   12   6   5
 -0.22197091205E-04   19   12   6   5
 -0.80883306149E-05   20   12   6   5
 -0.76172163152E-05   12   11   6   5
 -0.40212264777E-03   12   12   6   5
 -0.55165696551E-05   16   13   6   5
  0.71235821138E-05   17   13   6   5
  0.10525391786E-04   18   13   6   5
 -0.80297395857E-05   19   13   6   5
  0.41518875242E-05   20   13   6   5
  0.23144921696E-04   13   11   6   5
 -0.45889211026E-04   13   12   6   5
 -0.25180070743E-03   13   13   6   5
 -0.95861044810E-05   16   14   6   5
  0.19600520118E-04   17   14   6   5
  0.68216838799E-05   18   14   6   5
 -0.12109368038E-04   19   14   6   5
  0.19598780521E-04   20   14   6   5
  0.52886122132E-04   14   11   6   5
  0.66009321629E-04   14   12   6   5
 -0.71839847667E-05   14   13   6   5
 -0.32695084866E-03   14   14   6   5
 -0.19961132275E-05   16   15   6   5
 -0.19606286606E-05   17   15   6   5
  0.48440464773E-05   18   15   6   5
 -0.18686941033E-05   19   15   6   5
 -0.60967296059E-05   20   15   6   5
  0.23301514473E-04   15   11   6   5
  0.26876627859E-04   15   12   6   5
 -0.81123348031E-05   15   13   6   5
 -0.27560147156E-04   15   14   6   5
 -0.37971987174E-03   15   15   6   5
 -0.11523652359E-04   16   1   6   5
  0.81463267289E-04   17   1   6   5
 -0.56956577253E-05   18   1   6   5
 -0.14245469234E-04   19   1   6   5
  0.97377916092E-04   20   1   6   5
  0.41083500113E-04   11   1   6   5
  0.27948416704E-03   12   1   6   5
 -0.67471984228E-04   13   1   6   5
 -0.91761418229E-04   14   1   6   5
  0.17999785310E-04   15   1   6   5
 -0.72334993496E-02   6   5   1   1
 -0.24512359999E-04   16   2   6   5
  0.12455122802E-04   17   2   6   5
 -0.17297335531E-04   18   2   6   5
 -0.16380053185E-04   19   2   6   5
 -0.29572279823E-04   20   2   6   5
 -0.28361455469E-03   11   2   6   5
 -0.60146907294E-04   12   2   6   5
  0.35432679940E-04   13   2   6   5
 -0.35799644383E-05   14   2   6   5
  0.13504081949E-04   15   2   6   5
  0.36878552034E-03   6   5   2   1
 -0.75349924642E-02   6   5   2   2
 -0.20453235315E-03   16   3   6   5
  0.31152621797E-04   17   3   6   5
  0.20411763888E-04   18   3   6   5
 -0.38026820789E-04   19   3   6   5
 -0.24368236532E-04   20   3   6   5
  0.21840786772E-04   11   3   6   5
 -0.10122988637E-03   12   3   6   5
  0.17558639246E-04   13   3   6   5
  0.26650223744E-04   14   3   6   5
  0.70761496270E-05   15   3   6   5
  0.12679634102E-03   6   5   3   1
 -0.96191665018E-04   6   5   3   2
 -0.76714089208E-02   6   5   3   3
 -0.43490454861E-04   16   4   6   5
  0.41818837097E-05   17   4   6   5
 -0.54918364415E-05   18   4   6   5
 -0.94409374428E-06   19   4   6   5
  0.35787898134E-04   20   4   6   5
 -0.23938257676E-03   11   4   6   5
 -0.16045288763E-04   12   4   6   5
 -0.68142554413E-05   13   4   6   5
 -0.21430176105E-04   14   4   6   5
 -0.63087438174E-04   15   4   6   5
 -0.70867909890E-04   6   5   4   1
  0.11635654996E-03   6   5   4   2
 -0.21266369723E-03   6   5   4   3
 -0.67312269442E-02   6   5   4   4
  0.96768004930E-04   16   5   6   5
 -0.16212779463E-04   17   5   6   5
  0.48567884363E-04   18   5   6   5
  0.28270398765E-04   19   5   6   5
  0.11751526679E-04   20   5   6   5
 -0.14070241974E-03   11   5   6   5
 -0.16645600781E-04   12   5   6   5
 -0.51065830621E-05   13   5   6   5
  0.37026354795E-04   14   5   6   5
  0.58118189004E-04   15   5   6   5
  0.37793103188E-03   6   5   5   1
  0.64917998624E-03   6   5   5   2
  0.20267822546E-03   6   5   5   3
 -0.81059681820E-04   6   5   5   4
 -0.76589110282E-02   6   5   5   5
 -0.16514355751E-03   16   6   6   5
 -0.74358459869E-04   17   6   6   5
  0.96115229858E-04   18   6   6   5
  0.11906656825E-08   19   6   6   5
 -0.19006175619E-03   20   6   6   5
  0.72366382067E-04   11   6   6   5
  0.70118869841E-03   12   6   6   5
 -0.65598490536E-03   13   6   6   5
  0.80985139362E-04   14   6   6   5
  0.17638013265E-03   15   6   6   5
  0.14901950474E-03   6   5   6   1
 -0.33559421914E-03   6   5   6   2
 -0.36712691746E-03   6   5   6   3
  0.42349092465E-04   6   5   6   4
  0.41161670305E-03   6   5   6   5
  0.21048686115   16   16   6   6
  0.19630909038E-03   17   16   6   6
  0.20493576452   17   17   6   6
 -0.32964983657E-02   18   16   6   6
 -0.10270029791E-03   18   17   6   6
  0.20512322735   18   18   6   6
  0.55372180739E-03   19   16   6   6
  0.98222981527E-04   19   17   6   6
  0.53005962202E-03   19   18   6   6
  0.20734685482   19   19   6   6
 -0.36200550624E-02   20   16   6   6
  0.58901401048E-04   20   17   6   6
  0.61750752876E-03   20   18   6   6
 -0.40399273668E-03   20   19   6   6
  0.21291164310   20   20   6   6
 -0.43777741833E-03   16   11   6   6
  0.11677995703E-03   17   11   6   6
  0.27656790897E-03   18   11   6   6
 -0.37573549741E-03   19   11   6   6
  0.27289630308E-03   20   11   6   6
  0.22322783062   11   11   6   6
 -0.21521366091E-02   16   12   6   6
 -0.34595910170E-04   17   12   6   6
  0.13740754657E-02   18   12   6   6
  0.21603267325E-04   19   12   6   6
 -0.12433113931E-03   20   12   6   6
  0.48477414311E-02   12   11   6   6
  0.22458135973   12   12   6   6
  0.84227829040E-03   16   13   6   6
  0.34844038274E-03   17   13   6   6
  0.62890852390E-03   18   13   6   6
  0.15276607540E-04   19   13   6   6
  0.71694050863E-03   20   13   6   6
  0.21700803664E-03   13   11   6   6
 -0.50580088224E-02   13   12   6   6
  0.22411858460   13   13   6   6
 -0.94600345523E-03   16   14   6   6
  0.45001532416E-03   17   14   6   6
 -0.34599938702E-03   18   14   6   6
  0.41113290026E-04   19   14   6   6
  0.80953475939E-04   20   14   6   6
 -0.41263974347E-03   14   11   6   6
  0.20270021573E-02   14   12   6   6
 -0.27860116899E-03   14   13   6   6
  0.21703423915   14   14   6   6
 -0.16623889416E-03   16   15   6   6
  0.16848286535E-03   17   15   6   6
  0.27268479665E-03   18   15   6   6
  0.35032427856E-03   19   15   6   6
  0.17455431898E-03   20   15   6   6
  0.27604520942E-02   15   11   6   6
  0.20234998227E-02   15   12   6   6
 -0.26817671339E-02   15   13   6   6
 -0.21125458877E-02   15   14   6   6
  0.21810346819   15   15   6   6
 -0.11908043417E-02   16   1   6   6
 -0.28647306691E-03   17   1   6   6
  0.31463574857E-04   18   1   6   6
 -0.41973279305E-03   19   1   6   6
 -0.61622286038E-04   20   1   6   6
  0.28138872548E-02   11   1   6   6
  0.27247172200E-02   12   1   6   6
 -0.18148638724E-02   13   1   6   6
  0.39281073200E-03   14   1   6   6
  0.62729074724E-03   15   1   6   6
  0.22461175191   6   6   1   1
  0.88877755631E-03   16   2   6   6
 -0.53172237472E-03   17   2   6   6
  0.36700287397E-03   18   2   6   6
 -0.27174441900E-03   19   2   6   6
  0.28052626993E-03   20   2   6   6
  0.26068186257E-04   11   2   6   6
 -0.45507422318E-03   12   2   6   6
  0.36450368813E-03   13   2   6   6
  0.52874053089E-03   14   2   6   6
  0.31939636684E-03   15   2   6   6
 -0.36576513697E-02   6   6   2   1
  0.21457670213   6   6   2   2
  0.96106526705E-03   16   3   6   6
  0.15929416199E-03   17   3   6   6
 -0.14837689357E-02   18   3   6   6
  0.56901760614E-03   19   3   6   6
 -0.35745324823E-03   20   3   6   6
 -0.10321942841E-02   11   3   6   6
 -0.42882473109E-03   12   3   6   6
  0.16674632945E-02   13   3   6   6
 -0.75633628900E-03   14   3   6   6
 -0.58297264632E-03   15   3   6   6
 -0.36384267429E-02   6   6   3   1
  0.24634600445E-03   6   6   3   2
  0.21090741515   6   6   3   3
 -0.21503025807E-03   16   4   6   6
 -0.31740722119E-03   17   4   6   6
 -0.19995564810E-03   18   4   6   6
  0.27938121770E-03   19   4   6   6
 -0.37928490045E-03   20   4   6   6
 -0.10724556049E-02   11   4   6   6
  0.72280255184E-03   12   4   6   6
 -0.56119947888E-03   13   4   6   6
  0.87217734244E-03   14   4   6   6
  0.15054482583E-02   15   4   6   6
 -0.16255375657E-02   6   6   4   1
  0.46294000358E-03   6   6   4   2
 -0.80383280234E-03   6   6   4   3
  0.20940397586   6   6   4   4
 -0.14446437930E-02   16   5   6   6
 -0.99179750458E-03   17   5   6   6
  0.16665210363E-03   18   5   6   6
 -0.22294714440E-03   19   5   6   6
  0.22259731067E-03   20   5   6   6
  0.38161483533E-03   11   5   6   6
  0.17397437038E-02   12   5   6   6
 -0.10044420978E-02   13   5   6   6
  0.38745214253E-03   14   5   6   6
 -0.15648659071E-03   15   5   6   6
  0.38909156420E-02   6   6   5   1
 -0.11682500047E-02   6   6   5   2
 -0.29911019184E-02   6   6   5   3
  0.11938024046E-02   6   6   5   4
  0.20928765639   6   6   5   5
 -0.55636337883E-02   16   6   6   6
 -0.37764826137E-02   17   6   6   6
  0.46821316397E-02   18   6   6   6
 -0.21262229146E-04   19   6   6   6
 -0.85309579255E-02   20   6   6   6
  0.13142480085E-02   11   6   6   6
  0.31866139871E-01   12   6   6   6
 -0.32458187522E-01   13   6   6   6
  0.40194954435E-02   14   6   6   6
  0.84509189182E-02   15   6   6   6
  0.56427730601E-02   6   6   6   1
 -0.10895229617E-01   6   6   6   2
 -0.12356277496E-01   6   6   6   3
  0.13386019134E-02   6   6   6   4
  0.12511430921E-01   6   6   6   5
  0.90814130391   6   6   6   6
 -0.76108324781E-02   16   16   16   7
  0.23758115692E-04   17   16   16   7
 -0.70849437044E-02   17   17   16   7
 -0.21677650956E-03   18   16   16   7
  0.14378200971E-04   18   17   16   7
 -0.69946719687E-02   18   18   16   7
 -0.30092942680E-03   19   16   16   7
 -0.63085655033E-04   19   17   16   7
 -0.26467916484E-04   19   18   16   7
 -0.69191870739E-02   19   19   16   7
 -0.19784107431E-03   20   16   16   7
  0.19315659598E-03   20   17   16   7
 -0.10569061927E-03   20   18   16   7
  0.89440592845E-04   20   19   16   7
 -0.69242834303E-02   20   20   16   7
 -0.73346920964E-05   16   11   16   7
  0.19876307762E-04   17   11   16   7
  0.16360590559E-04   18   11   16   7
 -0.58103665309E-05   19   11   16   7
 -0.19550866719E-04   20   11   16   7
 -0.41426729281E-03   16   7   11   11
 -0.32734018392E-03   16   12   16   7
  0.11593183799E-04   17   12   16   7
 -0.10176173991E-04   18   12   16   7
 -0.61053107904E-04   19   12   16   7
  0.42315415723E-04   20   12   16   7
 -0.53750377644E-05   16   7   12   11
 -0.47130670634E-03   16   7   12   12
 -0.13039896012E-03   16   13   16   7
  0.44238921419E-04   17   13   16   7
 -0.16767701279E-04   18   13   16   7
 -0.37372691450E-04   19   13   16   7
 -0.21098207750E-04   20   13   16   7
  0.33486254387E-04   16   7   13   11
 -0.65497612294E-04   16   7   13   12
 -0.45291396148E-03   16   7   13   13
 -0.41195032514E-04   16   14   16   7
  0.57456781364E-05   17   14   16   7
  0.24585861071E-04   18   14   16   7
 -0.23906473073E-04   19   14   16   7
  0.10852369176E-04   20   14   16   7
  0.15286060906E-04   16   7   14   11
 -0.11187500752E-05   16   7   14   12
  0.17142368846E-05   16   7   14   13
 -0.44896293422E-03   16   7   14   14
 -0.20058159536E-04   16   15   16   7
  0.52469649252E-06   17   15   16   7
  0.21615147541E-04   18   15   16   7
 -0.24979373664E-05   19   15   16   7
 -0.12433631090E-04   20   15   16   7
  0.42586596509E-04   16   7   15   11
  0.46867226235E-04   16   7   15   12
 -0.60497578821E-05   16   7   15   13
 -0.17538351717E-04   16   7   15   14
 -0.42315416495E-03   16   7   15   15
 -0.15050350062E-04   16   7   16   1
 -0.45952882956E-04   17   1   16   7
 -0.32915718400E-05   18   1   16   7
  0.29632494624E-05   19   1   16   7
 -0.58634720745E-04   20   1   16   7
 -0.18256198242E-05   16   7   11   1
 -0.30070678910E-04   16   7   12   1
 -0.97088271595E-05   16   7   13   1
  0.14377506956E-04   16   7   14   1
  0.89472784407E-05   16   7   15   1
  0.34132037215E-03   16   7   1   1
  0.49055563104E-04   16   7   16   2
 -0.31695112859E-05   17   2   16   7
 -0.10725758275E-04   18   2   16   7
 -0.70010261443E-05   19   2   16   7
 -0.22883910702E-04   20   2   16   7
  0.32960128911E-04   16   7   11   2
 -0.78507407613E-05   16   7   12   2
  0.28685089321E-05   16   7   13   2
  0.61062422218E-05   16   7   14   2
  0.98449544510E-05   16   7   15   2
 -0.37484338662E-04   16   7   2   1
  0.34897242390E-03   16   7   2   2
  0.38124679575E-03   16   7   16   3
  0.21716684021E-04   17   3   16   7
  0.11662552771E-04   18   3   16   7
 -0.36704749781E-04   19   3   16   7
 -0.35569803500E-04   20   3   16   7
  0.62613689116E-05   16   7   11   3
  0.27039704154E-04   16   7   12   3
  0.26113230941E-04   16   7   13   3
 -0.14041370284E-04   16   7   14   3
 -0.12309276509E-05   16   7   15   3
  0.81985363652E-07   16   7   3   1
  0.60942268203E-05   16   7   3   2
  0.25276547701E-03   16   7   3   3
  0.81609237037E-04   16   7   16   4
  0.13437626398E-04   17   4   16   7
 -0.84299209693E-05   18   4   16   7
 -0.94022656583E-05   19   4   16   7
  0.22472735197E-04   20   4   16   7
  0.99526795214E-05   16   7   11   4
  0.11787531658E-04   16   7   12   4
  0.65179719105E-05   16   7   13   4
  0.30591907311E-05   16   7   14   4
  0.13052430783E-04   16   7   15   4
 -0.29297903351E-04   16   7   4   1
 -0.83944026879E-05   16   7   4   2
  0.50016699282E-06   16   7   4   3
  0.27272942567E-03   16   7   4   4
 -0.16017961063E-03   16   7   16   5
 -0.21631745700E-04   17   5   16   7
  0.32887272692E-04   18   5   16   7
  0.19577432924E-04   19   5   16   7
  0.29488164257E-04   20   5   16   7
  0.22057883325E-04   16   7   11   5
  0.35798824442E-05   16   7   12   5
 -0.90164780458E-05   16   7   13   5
  0.15224474304E-05   16   7   14   5
  0.23153743422E-05   16   7   15   5
  0.12974093727E-04   16   7   5   1
 -0.18551190120E-04   16   7   5   2
 -0.16209096426E-04   16   7   5   3
  0.72208406113E-05   16   7   5   4
  0.29670290920E-03   16   7   5   5
  0.68345288749E-04   16   7   16   6
 -0.50319175214E-04   17   6   16   7
  0.41029349602E-04   18   6   16   7
  0.99197574113E-05   19   6   16   7
 -0.11201392917E-03   20   6   16   7
  0.19525559086E-04   16   7   11   6
  0.25978934120E-03   16   7   12   6
 -0.24738483411E-03   16   7   13   6
  0.30068813920E-04   16   7   14   6
  0.65664991640E-04   16   7   15   6
  0.73973159189E-04   16   7   6   1
 -0.70476304099E-04   16   7   6   2
 -0.96610469051E-04   16   7   6   3
  0.13225397981E-04   16   7   6   4
  0.85493768027E-04   16   7   6   5
  0.47240255002E-02   16   7   6   6
  0.19459810368E-03   16   7   16   7
 -0.31615577584E-03   17   7   16   16
 -0.47400626070E-03   17   16   17   7
 -0.24239171347E-03   17   17   17   7
  0.13619358412E-03   18   16   17   7
 -0.10153412683E-03   18   17   17   7
 -0.42350965904E-03   18   18   17   7
  0.10069072604E-03   19   16   17   7
 -0.27327342474E-03   19   17   17   7
 -0.13972895980E-03   19   18   17   7
 -0.15459462456E-03   19   19   17   7
 -0.12756913070E-03   20   16   17   7
 -0.21911235981E-03   20   17   17   7
 -0.12682703514E-03   20   18   17   7
 -0.71048272720E-04   20   19   17   7
 -0.15438760107E-03   20   20   17   7
  0.11998908037E-05   17   7   16   11
 -0.10889589348E-05   17   11   17   7
  0.22113641227E-05   18   11   17   7
  0.33510613563E-05   19   11   17   7
  0.28269054625E-06   20   11   17   7
  0.24038413283E-04   17   7   11   11
 -0.94917300809E-05   17   7   16   12
 -0.12386057806E-04   17   12   17   7
 -0.67647824858E-05   18   12   17   7
  0.80780194813E-05   19   12   17   7
 -0.48894134493E-05   20   12   17   7
  0.11844901857E-04   17   7   12   11
 -0.80273762162E-05   17   7   12   12
 -0.43180681708E-05   17   7   16   13
 -0.75180560029E-05   17   13   17   7
 -0.12760504927E-05   18   13   17   7
  0.62072935207E-05   19   13   17   7
  0.49190162205E-06   20   13   17   7
 -0.15817860579E-04   17   7   13   11
  0.66150261820E-05   17   7   13   12
 -0.21447653737E-04   17   7   13   13
  0.11781261190E-05   17   7   16   14
 -0.19977227684E-04   17   14   17   7
 -0.15948950181E-05   18   14   17   7
  0.43337787841E-06   19   14   17   7
 -0.12431286651E-04   20   14   17   7
 -0.75230147217E-05   17   7   14   11
  0.21352954346E-06   17   7   14   12
 -0.42686141265E-05   17   7   14   13
 -0.33485770260E-04   17   7   14   14
 -0.39620267858E-05   17   7   16   15
 -0.77008910024E-05   17   15   17   7
 -0.26782703827E-05   18   15   17   7
  0.32627851937E-05   19   15   17   7
 -0.57140832190E-05   20   15   17   7
 -0.19277387810E-04   17   7   15   11
 -0.23951320555E-04   17   7   15   12
 -0.15208048709E-04   17   7   15   13
  0.11753019966E-04   17   7   15   14
 -0.99675782230E-05   17   7   15   15
  0.14094508066E-05   17   7   16   1
 -0.13948867547E-05   17   7   17   1
 -0.31282786145E-05   18   1   17   7
  0.92792847460E-07   19   1   17   7
 -0.69235075775E-05   20   1   17   7
  0.17202386682E-05   17   7   11   1
 -0.16464395993E-04   17   7   12   1
  0.74813546885E-05   17   7   13   1
  0.27982887307E-05   17   7   14   1
 -0.74924341868E-05   17   7   15   1
  0.56268465725E-03   17   7   1   1
 -0.22491219558E-06   17   7   16   2
  0.15340332230E-05   17   7   17   2
  0.64174976074E-06   18   2   17   7
 -0.23717075952E-05   19   2   17   7
  0.86385638260E-06   20   2   17   7
  0.25808309104E-04   17   7   11   2
  0.77782525636E-06   17   7   12   2
 -0.64635213237E-06   17   7   13   2
 -0.40110065930E-05   17   7   14   2
 -0.42420924003E-05   17   7   15   2
  0.49201379880E-05   17   7   2   1
  0.54013359496E-03   17   7   2   2
  0.39149957167E-04   17   7   16   3
  0.92717590316E-05   17   7   17   3
 -0.15006250295E-05   18   3   17   7
 -0.11860357100E-04   19   3   17   7
  0.68689912329E-05   20   3   17   7
 -0.59918108514E-05   17   7   11   3
  0.10288624925E-05   17   7   12   3
 -0.22229055196E-05   17   7   13   3
  0.15527415518E-05   17   7   14   3
 -0.12241910626E-05   17   7   15   3
  0.48403777633E-05   17   7   3   1
  0.92648239749E-05   17   7   3   2
  0.57286289217E-03   17   7   3   3
  0.14748374396E-04   17   7   16   4
 -0.27111646043E-05   17   7   17   4
  0.19380621842E-05   18   4   17   7
 -0.15203585684E-05   19   4   17   7
  0.40915374282E-05   20   4   17   7
  0.30874205638E-04   17   7   11   4
 -0.19250482627E-06   17   7   12   4
  0.62542192846E-06   17   7   13   4
 -0.20169413133E-05   17   7   14   4
 -0.25779906116E-05   17   7   15   4
  0.19447180777E-04   17   7   4   1
 -0.32856012073E-05   17   7   4   2
 -0.66769636620E-05   17   7   4   3
  0.55866613818E-03   17   7   4   4
 -0.15135412811E-04   17   7   16   5
  0.45441963521E-05   17   7   17   5
 -0.27734963457E-05   18   5   17   7
  0.41001335427E-05   19   5   17   7
 -0.12672375025E-04   20   5   17   7
  0.98633648978E-05   17   7   11   5
 -0.45199493223E-05   17   7   12   5
 -0.18452176867E-07   17   7   13   5
 -0.25473056871E-05   17   7   14   5
 -0.39048521367E-05   17   7   15   5
 -0.23595349692E-05   17   7   5   1
 -0.68061488029E-06   17   7   5   2
  0.51284595718E-05   17   7   5   3
 -0.64632525578E-05   17   7   5   4
  0.53947346924E-03   17   7   5   5
 -0.10870801026E-04   17   7   16   6
  0.29303651691E-05   17   7   17   6
  0.33052814337E-05   18   6   17   7
 -0.11493535806E-05   19   6   17   7
  0.35014875069E-05   20   6   17   7
 -0.94384955718E-05   17   7   11   6
 -0.14816303871E-04   17   7   12   6
  0.69343123243E-05   17   7   13   6
 -0.10405942668E-05   17   7   14   6
 -0.19776237399E-05   17   7   15   6
 -0.39688738913E-05   17   7   6   1
  0.68007585755E-05   17   7   6   2
  0.12180839558E-04   17   7   6   3
 -0.13118615001E-05   17   7   6   4
 -0.96967740994E-05   17   7   6   5
 -0.22282758204E-03   17   7   6   6
  0.14375891627E-06   17   7   16   7
  0.58889354301E-04   17   7   17   7
 -0.31901958625E-02   18   7   16   16
 -0.17784345841E-03   18   7   17   16
 -0.30274259651E-02   18   7   17   17
 -0.38904407958E-03   18   16   18   7
  0.36216616103E-04   18   17   18   7
 -0.31757488630E-02   18   18   18   7
 -0.18925398347E-04   19   16   18   7
  0.11771869048E-03   19   17   18   7
 -0.25971454040E-03   19   18   18   7
 -0.27724153024E-02   19   19   18   7
  0.13771177256E-03   20   16   18   7
  0.96487300754E-05   20   17   18   7
 -0.25008254468E-03   20   18   18   7
 -0.74631662192E-04   20   19   18   7
 -0.30232205400E-02   20   20   18   7
  0.30535720717E-05   18   7   16   11
  0.44196803710E-05   18   7   17   11
  0.53239845307E-05   18   11   18   7
 -0.11089146636E-06   19   11   18   7
 -0.92941928483E-05   20   11   18   7
 -0.57226139366E-03   18   7   11   11
 -0.10387677533E-03   18   7   16   12
 -0.15721914549E-04   18   7   17   12
 -0.21137848067E-04   18   12   18   7
 -0.23325735759E-04   19   12   18   7
  0.31930236015E-04   20   12   18   7
 -0.20998023991E-04   18   7   12   11
 -0.56818987048E-03   18   7   12   12
 -0.53243654525E-04   18   7   16   13
  0.45378691750E-05   18   7   17   13
 -0.87711304638E-05   18   13   18   7
 -0.22770348184E-04   19   13   18   7
 -0.18390861807E-04   20   13   18   7
  0.72835074011E-05   18   7   13   11
 -0.68940475125E-05   18   7   13   12
 -0.54314520699E-03   18   7   13   13
 -0.26693903823E-05   18   7   16   14
  0.13823693769E-04   18   7   17   14
  0.76923331351E-05   18   14   18   7
 -0.97616120995E-05   19   14   18   7
  0.16779123925E-04   20   14   18   7
  0.90754609977E-05   18   7   14   11
 -0.12802266994E-05   18   7   14   12
  0.10827283244E-04   18   7   14   13
 -0.52937715460E-03   18   7   14   14
 -0.25533032313E-05   18   7   16   15
 -0.99110753610E-06   18   7   17   15
  0.54075018827E-05   18   15   18   7
 -0.48230437982E-05   19   15   18   7
 -0.81421806489E-05   20   15   18   7
  0.10537327484E-04   18   7   15   11
  0.76419143402E-06   18   7   15   12
  0.16065535020E-04   18   7   15   13
 -0.20478099436E-05   18   7   15   14
 -0.52434467152E-03   18   7   15   15
 -0.59353502017E-05   18   7   16   1
 -0.22665168437E-04   18   7   17   1
  0.51566720851E-05   18   7   18   1
  0.61690343090E-05   19   1   18   7
 -0.18113279436E-04   20   1   18   7
 -0.16669178768E-04   18   7   11   1
 -0.94324024091E-05   18   7   12   1
  0.14826705440E-05   18   7   13   1
  0.31933541900E-05   18   7   14   1
  0.37767158454E-05   18   7   15   1
 -0.65385698549E-03   18   7   1   1
  0.10288539648E-04   18   7   16   2
  0.47123127714E-05   18   7   17   2
 -0.53046293609E-05   18   7   18   2
 -0.82618730936E-05   19   2   18   7
 -0.22018276996E-04   20   2   18   7
 -0.67269077061E-05   18   7   11   2
 -0.12593304411E-05   18   7   12   2
 -0.30403796882E-05   18   7   13   2
  0.16211565269E-05   18   7   14   2
  0.15292703388E-05   18   7   15   2
  0.56567199370E-05   18   7   2   1
 -0.56962951957E-03   18   7   2   2
  0.11132244867E-03   18   7   16   3
  0.15051912194E-04   18   7   17   3
  0.73655653526E-05   18   7   18   3
 -0.34750884270E-04   19   3   18   7
 -0.17518954489E-04   20   3   18   7
  0.93227800297E-05   18   7   11   3
  0.10931316867E-04   18   7   12   3
  0.75708130135E-05   18   7   13   3
 -0.26785397328E-05   18   7   14   3
  0.29045953918E-05   18   7   15   3
  0.18748152400E-04   18   7   3   1
  0.50151575947E-05   18   7   3   2
 -0.61327699811E-03   18   7   3   3
  0.29352280566E-04   18   7   16   4
  0.40901438277E-05   18   7   17   4
 -0.99370638522E-05   18   7   18   4
 -0.11178509401E-04   19   4   18   7
  0.16104703459E-04   20   4   18   7
 -0.95305420251E-05   18   7   11   4
  0.20233187990E-05   18   7   12   4
  0.19453660564E-05   18   7   13   4
 -0.13658175226E-05   18   7   14   4
 -0.14474935557E-05   18   7   15   4
 -0.10533872781E-04   18   7   4   1
 -0.87000529037E-05   18   7   4   2
  0.26883031605E-04   18   7   4   3
 -0.59071719243E-03   18   7   4   4
 -0.43756796562E-04   18   7   16   5
 -0.14105889313E-04   18   7   17   5
  0.35107967483E-04   18   7   18   5
  0.30235114532E-04   19   5   18   7
  0.21914066981E-04   20   5   18   7
  0.15930733631E-06   18   7   11   5
  0.92661862348E-06   18   7   12   5
 -0.14128641376E-05   18   7   13   5
 -0.70115085498E-06   18   7   14   5
  0.97105291731E-06   18   7   15   5
 -0.13594606915E-04   18   7   5   1
 -0.32212298289E-05   18   7   5   2
  0.11413263398E-04   18   7   5   3
  0.16908958788E-05   18   7   5   4
 -0.55999961108E-03   18   7   5   5
  0.21838057572E-04   18   7   16   6
  0.45136447567E-05   18   7   17   6
 -0.21582980524E-05   18   7   18   6
 -0.79378196194E-05   19   6   18   7
 -0.14006576522E-04   20   6   18   7
  0.17555916898E-05   18   7   11   6
 -0.71134448960E-04   18   7   12   6
  0.88887384612E-04   18   7   13   6
 -0.79122972708E-05   18   7   14   6
 -0.24618072378E-04   18   7   15   6
 -0.54107500335E-05   18   7   6   1
  0.27599901009E-04   18   7   6   2
  0.21760327739E-04   18   7   6   3
 -0.35659430913E-05   18   7   6   4
 -0.30301887564E-04   18   7   6   5
 -0.23120985588E-02   18   7   6   6
 -0.35860020710E-05   18   7   16   7
 -0.18381772534E-06   18   7   17   7
  0.95640345772E-04   18   7   18   7
 -0.49879597603E-02   19   7   16   16
 -0.11604950011E-04   19   7   17   16
 -0.49315882945E-02   19   7   17   17
  0.79516204647E-04   19   7   18   16
  0.94550951934E-05   19   7   18   17
 -0.48354435493E-02   19   7   18   18
 -0.36027901780E-03   19   16   19   7
 -0.19782083315E-04   19   17   19   7
 -0.22871380424E-03   19   18   19   7
 -0.53266538620E-02   19   19   19   7
 -0.13875827662E-03   20   16   19   7
  0.16468988388E-03   20   17   19   7
  0.10742786508E-03   20   18   19   7
 -0.53645076493E-04   20   19   19   7
 -0.51549615845E-02   20   20   19   7
 -0.28345741071E-05   19   7   16   11
  0.11711268867E-04   19   7   17   11
  0.12461820103E-04   19   7   18   11
  0.82156796680E-06   19   11   19   7
 -0.16654397639E-04   20   11   19   7
 -0.10454311136E-02   19   7   11   11
 -0.15207512714E-03   19   7   16   12
 -0.47777791080E-05   19   7   17   12
 -0.18040927676E-04   19   7   18   12
 -0.44570969140E-04   19   12   19   7
  0.41487888788E-04   20   12   19   7
 -0.53354842317E-04   19   7   12   11
 -0.10704538214E-02   19   7   12   12
 -0.86974027261E-04   19   7   16   13
  0.18044544383E-04   19   7   17   13
 -0.22305615029E-04   19   7   18   13
 -0.34519825534E-04   19   13   19   7
 -0.22097943055E-04   20   13   19   7
  0.13279553247E-04   19   7   13   11
  0.15318522601E-04   19   7   13   12
 -0.10700155504E-02   19   7   13   13
 -0.32943636493E-05   19   7   16   14
 -0.52729002270E-05   19   7   17   14
  0.21684587248E-04   19   7   18   14
 -0.34205763908E-04   19   14   19   7
  0.70099034585E-05   20   14   19   7
  0.29292202059E-05   19   7   14   11
 -0.29207409205E-04   19   7   14   12
  0.94048351448E-05   19   7   14   13
 -0.97825039527E-03   19   7   14   14
 -0.62881358415E-05   19   7   16   15
 -0.35497943776E-05   19   7   17   15
  0.10766637321E-04   19   7   18   15
 -0.64399065154E-05   19   15   19   7
 -0.13491494489E-04   20   15   19   7
 -0.43356718275E-05   19   7   15   11
  0.42645642398E-05   19   7   15   12
  0.28393367910E-04   19   7   15   13
 -0.36406590319E-06   19   7   15   14
 -0.10184164536E-02   19   7   15   15
  0.24457472401E-05   19   7   16   1
 -0.34639185626E-04   19   7   17   1
  0.68122542141E-05   19   7   18   1
  0.17821079650E-04   19   7   19   1
 -0.38444756828E-04   20   1   19   7
 -0.34004134699E-04   19   7   11   1
 -0.53501815623E-04   19   7   12   1
  0.16874971706E-04   19   7   13   1
  0.99930763804E-05   19   7   14   1
 -0.36954381894E-05   19   7   15   1
 -0.34568151343E-03   19   7   1   1
  0.13482641860E-04   19   7   16   2
  0.13329367224E-04   19   7   17   2
 -0.37735269133E-05   19   7   18   2
 -0.11201332697E-04   19   7   19   2
 -0.51985569903E-04   20   2   19   7
  0.26655783847E-04   19   7   11   2
 -0.27653726558E-05   19   7   12   2
 -0.63271892684E-05   19   7   13   2
 -0.13307463317E-05   19   7   14   2
  0.11571718340E-05   19   7   15   2
  0.88711436569E-05   19   7   2   1
 -0.12716790388E-03   19   7   2   2
  0.20232378599E-03   19   7   16   3
 -0.43935207534E-05   19   7   17   3
 -0.41681911530E-05   19   7   18   3
 -0.61153259461E-04   19   7   19   3
 -0.24974551991E-04   20   3   19   7
  0.13196969006E-04   19   7   11   3
  0.22072880785E-04   19   7   12   3
 -0.34651039691E-06   19   7   13   3
 -0.85879686822E-06   19   7   14   3
  0.24083334828E-05   19   7   15   3
  0.51717618601E-04   19   7   3   1
  0.13077894322E-04   19   7   3   2
 -0.19935929056E-03   19   7   3   3
  0.52398512375E-04   19   7   16   4
  0.26145978367E-05   19   7   17   4
 -0.12981850856E-04   19   7   18   4
 -0.28087015447E-04   19   7   19   4
  0.22284733088E-04   20   4   19   7
  0.26370137780E-04   19   7   11   4
  0.28930936945E-05   19   7   12   4
  0.10756516023E-04   19   7   13   4
 -0.36510729578E-05   19   7   14   4
 -0.25576739791E-05   19   7   15   4
  0.52968415267E-05   19   7   4   1
 -0.27251090043E-04   19   7   4   2
  0.65787655478E-04   19   7   4   3
 -0.16659149447E-03   19   7   4   4
 -0.69166393609E-04   19   7   16   5
 -0.28050894494E-04   19   7   17   5
  0.61790736250E-04   19   7   18   5
  0.45994411820E-04   19   7   19   5
  0.43198841389E-04   20   5   19   7
  0.16001063650E-04   19   7   11   5
 -0.47192032559E-05   19   7   12   5
 -0.21740366172E-05   19   7   13   5
 -0.69598088337E-05   19   7   14   5
  0.63280695348E-06   19   7   15   5
 -0.35829907219E-04   19   7   5   1
  0.14095765527E-06   19   7   5   2
  0.28418928116E-04   19   7   5   3
 -0.14633057701E-04   19   7   5   4
 -0.11994198185E-03   19   7   5   5
  0.52529711517E-04   19   7   16   6
  0.18615486454E-04   19   7   17   6
 -0.26969846967E-04   19   7   18   6
  0.10045367169E-04   19   7   19   6
  0.10329314346E-04   20   6   19   7
 -0.16465485949E-04   19   7   11   6
 -0.22595428221E-03   19   7   12   6
  0.24733955535E-03   19   7   13   6
 -0.28916944809E-04   19   7   14   6
 -0.66486268634E-04   19   7   15   6
 -0.38493828970E-04   19   7   6   1
  0.94053143712E-04   19   7   6   2
  0.86451585773E-04   19   7   6   3
 -0.72536768948E-05   19   7   6   4
 -0.10622932619E-03   19   7   6   5
 -0.61064772942E-02   19   7   6   6
  0.11943034011E-04   19   7   16   7
  0.11776665338E-04   19   7   17   7
  0.71497753505E-04   19   7   18   7
  0.23754856316E-03   19   7   19   7
 -0.22907446833E-02   20   7   16   16
 -0.84789561418E-04   20   7   17   16
 -0.22589143444E-02   20   7   17   17
  0.89369972212E-04   20   7   18   16
 -0.10725151458E-03   20   7   18   17
 -0.22851865729E-02   20   7   18   18
  0.54721567896E-04   20   7   19   16
 -0.52448628901E-04   20   7   19   17
 -0.10685676726E-03   20   7   19   18
 -0.25023057184E-02   20   7   19   19
 -0.36997338727E-03   20   16   20   7
 -0.15014334182E-03   20   17   20   7
 -0.52421150428E-04   20   18   20   7
 -0.11844313108E-03   20   19   20   7
 -0.25314666067E-02   20   20   20   7
 -0.95575794854E-05   20   7   16   11
  0.31492080864E-05   20   7   17   11
  0.11389854679E-04   20   7   18   11
  0.68103852694E-05   20   7   19   11
 -0.20019577884E-05   20   11   20   7
 -0.46699952748E-03   20   7   11   11
 -0.10600661326E-03   20   7   16   12
  0.41085943054E-05   20   7   17   12
 -0.20295569346E-05   20   7   18   12
  0.39880651174E-04   20   7   19   12
 -0.19132525718E-05   20   12   20   7
  0.55550189554E-04   20   7   12   11
 -0.59175340788E-03   20   7   12   12
 -0.34846849563E-04   20   7   16   13
  0.19734577893E-04   20   7   17   13
 -0.36506799231E-04   20   7   18   13
  0.67192254773E-05   20   7   19   13
  0.60440121741E-05   20   13   20   7
 -0.29904578744E-04   20   7   13   11
 -0.17837070843E-04   20   7   13   12
 -0.67190708203E-03   20   7   13   13
 -0.66644484618E-05   20   7   16   14
 -0.42366387082E-04   20   7   17   14
 -0.87423172723E-05   20   7   18   14
  0.14700768767E-04   20   7   19   14
 -0.46945670557E-04   20   14   20   7
 -0.26737984148E-04   20   7   14   11
 -0.11914674788E-05   20   7   14   12
 -0.12637728251E-04   20   7   14   13
 -0.70188700413E-03   20   7   14   14
 -0.66285959494E-05   20   7   16   15
 -0.47307245586E-05   20   7   17   15
  0.21619188319E-05   20   7   18   15
  0.12766220489E-04   20   7   19   15
 -0.89425771193E-06   20   15   20   7
 -0.27133496374E-05   20   7   15   11
 -0.37138813206E-04   20   7   15   12
 -0.68592554845E-04   20   7   15   13
  0.10884409374E-04   20   7   15   14
 -0.62366887186E-03   20   7   15   15
 -0.89090401717E-05   20   7   16   1
 -0.27295465495E-04   20   7   17   1
 -0.16443590500E-05   20   7   18   1
  0.13880665401E-04   20   7   19   1
 -0.25566938584E-04   20   7   20   1
  0.18370925037E-04   20   7   11   1
 -0.65693973085E-04   20   7   12   1
  0.13009855472E-04   20   7   13   1
  0.17857378561E-04   20   7   14   1
 -0.70360372192E-05   20   7   15   1
  0.16867305707E-02   20   7   1   1
  0.28039979987E-04   20   7   16   2
  0.24790743554E-05   20   7   17   2
  0.90040597304E-05   20   7   18   2
 -0.92152313142E-05   20   7   19   2
 -0.36442303579E-04   20   7   20   2
  0.10446798266E-03   20   7   11   2
 -0.85969544919E-05   20   7   12   2
  0.15542917583E-05   20   7   13   2
 -0.34457055044E-05   20   7   14   2
  0.46625224700E-05   20   7   15   2
 -0.56637769270E-04   20   7   2   1
  0.17107455817E-02   20   7   2   2
  0.19127316471E-03   20   7   16   3
  0.18432752505E-04   20   7   17   3
 -0.25834935469E-04   20   7   18   3
 -0.54887345563E-04   20   7   19   3
 -0.13991443622E-04   20   7   20   3
 -0.13375202940E-04   20   7   11   3
  0.13634805391E-04   20   7   12   3
  0.80279922505E-06   20   7   13   3
 -0.57807071680E-06   20   7   14   3
 -0.72909988437E-05   20   7   15   3
 -0.13933587614E-04   20   7   3   1
  0.71916583601E-05   20   7   3   2
  0.16609603919E-02   20   7   3   3
  0.44646958196E-04   20   7   16   4
  0.48031485639E-05   20   7   17   4
 -0.27018579875E-05   20   7   18   4
 -0.12835453517E-04   20   7   19   4
 -0.35969428034E-06   20   7   20   4
  0.90965854543E-04   20   7   11   4
  0.35577097181E-06   20   7   12   4
  0.11371709892E-04   20   7   13   4
 -0.11007092989E-05   20   7   14   4
  0.96151423432E-05   20   7   15   4
 -0.63217523714E-05   20   7   4   1
 -0.23252423020E-04   20   7   4   2
  0.28500201333E-04   20   7   4   3
  0.16057213182E-02   20   7   4   4
 -0.89420435715E-04   20   7   16   5
 -0.43123691647E-04   20   7   17   5
  0.28112376101E-04   20   7   18   5
  0.32740111782E-04   20   7   19   5
  0.28556986702E-04   20   7   20   5
  0.55902828504E-04   20   7   11   5
  0.26721699980E-05   20   7   12   5
 -0.59782598858E-05   20   7   13   5
 -0.83546909147E-05   20   7   14   5
 -0.95659788160E-06   20   7   15   5
  0.23956470938E-04   20   7   5   1
 -0.40747944219E-04   20   7   5   2
 -0.24697536385E-04   20   7   5   3
 -0.50753235399E-05   20   7   5   4
  0.16644146255E-02   20   7   5   5
  0.64079339887E-04   20   7   16   6
  0.38816481260E-05   20   7   17   6
 -0.32167075758E-05   20   7   18   6
  0.34466790022E-05   20   7   19   6
  0.10577468600E-04   20   7   20   6
 -0.21530208452E-04   20   7   11   6
 -0.11268558013E-04   20   7   12   6
 -0.23437263187E-04   20   7   13   6
  0.93933949380E-05   20   7   14   6
  0.64797888344E-06   20   7   15   6
 -0.16012753959E-04   20   7   6   1
  0.41506076794E-04   20   7   6   2
  0.26419123722E-04   20   7   6   3
  0.26747605916E-05   20   7   6   4
 -0.42304500943E-04   20   7   6   5
  0.22196570146E-03   20   7   6   6
  0.60625262600E-04   20   7   16   7
  0.12784993164E-04   20   7   17   7
 -0.22863228187E-04   20   7   18   7
  0.51595891629E-04   20   7   19   7
  0.21602779479E-03   20   7   20   7
 -0.86924186550E-05   16   16   11   7
  0.27345563896E-04   17   16   11   7
 -0.25071595312E-05   17   17   11   7
 -0.12050145224E-04   18   16   11   7
 -0.81683034632E-05   18   17   11   7
  0.17853811748E-04   18   18   11   7
 -0.20682176807E-04   19   16   11   7
  0.93594864570E-05   19   17   11   7
  0.20286533327E-04   19   18   11   7
  0.27427701920E-06   19   19   11   7
  0.97649369913E-05   20   16   11   7
 -0.13334934812E-05   20   17   11   7
  0.11442094446E-04   20   18   11   7
  0.14242330261E-04   20   19   11   7
  0.19353396584E-04   20   20   11   7
 -0.84356144415E-06   16   11   11   7
 -0.93943837573E-05   17   11   11   7
 -0.10302189647E-04   18   11   11   7
  0.77392743257E-05   19   11   11   7
  0.14100335217E-04   20   11   11   7
 -0.18957073937E-02   11   11   11   7
  0.48009467618E-04   16   12   11   7
 -0.52315505633E-06   17   12   11   7
 -0.17836350726E-06   18   12   11   7
 -0.35304498088E-05   19   12   11   7
  0.95157969336E-05   20   12   11   7
 -0.48811557188E-04   12   11   11   7
 -0.17784258564E-02   12   12   11   7
  0.26671971008E-04   16   13   11   7
  0.65506016137E-05   17   13   11   7
 -0.35820451580E-05   18   13   11   7
 -0.13031494501E-05   19   13   11   7
 -0.68926767277E-05   20   13   11   7
 -0.10186614861E-04   13   11   11   7
  0.22953425945E-04   13   12   11   7
 -0.16125220323E-02   13   13   11   7
  0.28859092431E-05   16   14   11   7
  0.99700202684E-06   17   14   11   7
  0.61562977068E-05   18   14   11   7
 -0.64293747512E-05   19   14   11   7
 -0.45332137340E-06   20   14   11   7
  0.18277994461E-03   14   11   11   7
  0.46389345841E-04   14   12   11   7
 -0.14120196482E-04   14   13   11   7
 -0.16278673158E-02   14   14   11   7
  0.27382929153E-06   16   15   11   7
 -0.64323316444E-05   17   15   11   7
  0.35761347642E-05   18   15   11   7
  0.12734755128E-05   19   15   11   7
 -0.51462112815E-05   20   15   11   7
 -0.18433771122E-04   15   11   11   7
 -0.13501300403E-04   15   12   11   7
  0.27804946867E-04   15   13   11   7
 -0.14958350833E-04   15   14   11   7
 -0.17371229707E-02   15   15   11   7
  0.31783214982E-05   16   1   11   7
 -0.15230654687E-05   17   1   11   7
 -0.13847990471E-05   18   1   11   7
  0.16254017482E-05   19   1   11   7
 -0.79733687319E-06   20   1   11   7
 -0.25990938585E-05   11   7   11   1
 -0.48243379024E-04   12   1   11   7
  0.75380188925E-05   13   1   11   7
  0.13782404696E-04   14   1   11   7
 -0.28676082006E-05   15   1   11   7
  0.13731434919E-03   11   7   1   1
  0.25662121800E-05   16   2   11   7
  0.16231067034E-05   17   2   11   7
  0.21527852815E-05   18   2   11   7
 -0.17213492413E-05   19   2   11   7
 -0.31778750073E-05   20   2   11   7
  0.10029512141E-03   11   7   11   2
 -0.15553880883E-05   12   2   11   7
  0.38467723895E-05   13   2   11   7
 -0.24438480270E-04   14   2   11   7
  0.47749672475E-05   15   2   11   7
 -0.76663980268E-04   11   7   2   1
  0.15011036064E-03   11   7   2   2
  0.84952385679E-05   16   3   11   7
 -0.43221227590E-05   17   3   11   7
 -0.52553632142E-05   18   3   11   7
 -0.37423754350E-05   19   3   11   7
  0.56137158230E-06   20   3   11   7
 -0.10963371022E-04   11   7   11   3
 -0.21727349795E-04   12   3   11   7
  0.42778179921E-06   13   3   11   7
  0.28410512193E-05   14   3   11   7
  0.23908871625E-05   15   3   11   7
  0.48954848408E-05   11   7   3   1
 -0.72233232132E-05   11   7   3   2
  0.13160542319E-03   11   7   3   3
 -0.41609307618E-06   16   4   11   7
 -0.76229204822E-06   17   4   11   7
 -0.67314063096E-06   18   4   11   7
 -0.20677808483E-05   19   4   11   7
  0.13674801171E-06   20   4   11   7
  0.90959707860E-04   11   7   11   4
  0.99883320196E-06   12   4   11   7
  0.41324045588E-05   13   4   11   7
 -0.25322286299E-04   14   4   11   7
 -0.16407154729E-04   15   4   11   7
 -0.43197710526E-04   11   7   4   1
 -0.25534891580E-04   11   7   4   2
  0.97345134222E-05   11   7   4   3
  0.10115673648E-03   11   7   4   4
 -0.53826727908E-05   16   5   11   7
 -0.45246257572E-05   17   5   11   7
  0.51434511870E-05   18   5   11   7
  0.34392182663E-05   19   5   11   7
  0.38026048647E-05   20   5   11   7
  0.51840414708E-04   11   7   11   5
  0.84690191728E-05   12   5   11   7
 -0.46038111243E-05   13   5   11   7
 -0.97466939028E-05   14   5   11   7
  0.87874758230E-05   15   5   11   7
  0.75656756636E-05   11   7   5   1
 -0.33095142983E-04   11   7   5   2
 -0.19532731325E-04   11   7   5   3
  0.12020230298E-04   11   7   5   4
  0.14446370287E-03   11   7   5   5
 -0.44009880857E-05   16   6   11   7
 -0.58256401974E-05   17   6   11   7
  0.41573289644E-05   18   6   11   7
  0.23414191871E-05   19   6   11   7
 -0.10341606497E-04   20   6   11   7
 -0.45238869600E-05   11   7   11   6
  0.10167499290E-03   12   6   11   7
 -0.11433966983E-03   13   6   11   7
  0.16437783459E-04   14   6   11   7
  0.29597501152E-04   15   6   11   7
  0.11418994006E-04   11   7   6   1
 -0.80891325210E-05   11   7   6   2
 -0.15751041735E-04   11   7   6   3
  0.61168876196E-05   11   7   6   4
  0.11539435212E-04   11   7   6   5
  0.10014895748E-02   11   7   6   6
  0.11754965158E-04   16   7   11   7
  0.10162585275E-05   17   7   11   7
 -0.41540588332E-05   18   7   11   7
 -0.66412667805E-05   19   7   11   7
  0.16446307531E-04   20   7   11   7
  0.24780348586E-04   11   7   11   7
 -0.11442353071E-03   16   16   12   7
  0.39872875416E-04   17   16   12   7
 -0.18615933046E-03   17   17   12   7
  0.16938866093E-04   18   16   12   7
 -0.38291468850E-04   18   17   12   7
 -0.20762806232E-03   18   18   12   7
 -0.44921696203E-04   19   16   12   7
 -0.28045698768E-04   19   17   12   7
  0.41034267075E-04   19   18   12   7
 -0.24589172739E-03   19   19   12   7
 -0.68193715241E-04   20   16   12   7
 -0.33986665571E-04   20   17   12   7
  0.21815964697E-05   20   18   12   7
  0.34981712805E-04   20   19   12   7
 -0.16397966728E-03   20   20   12   7
 -0.10544704369E-04   16   11   12   7
  0.62324903389E-05   17   11   12   7
  0.13896211003E-04   18   11   12   7
 -0.14230665409E-06   19   11   12   7
 -0.49535067085E-06   20   11   12   7
  0.36526231601E-03   12   7   11   11
 -0.43809998600E-04   16   12   12   7
 -0.10978481405E-05   17   12   12   7
 -0.15730680678E-05   18   12   12   7
  0.47807440265E-04   19   12   12   7
 -0.19897804513E-04   20   12   12   7
  0.70798324291E-04   12   11   12   7
  0.53264789837E-03   12   12   12   7
 -0.94076775845E-05   16   13   12   7
  0.17828883617E-05   17   13   12   7
 -0.20806474788E-04   18   13   12   7
  0.91382717478E-05   19   13   12   7
  0.19939514401E-04   20   13   12   7
 -0.35922775306E-04   13   11   12   7
 -0.71118882803E-04   13   12   12   7
  0.51965600080E-03   13   13   12   7
 -0.52877981290E-06   16   14   12   7
 -0.27235793899E-04   17   14   12   7
 -0.15500930299E-04   18   14   12   7
  0.16581820735E-04   19   14   12   7
 -0.25554903346E-04   20   14   12   7
  0.11265591601E-04   14   11   12   7
  0.12763855809E-03   14   12   12   7
 -0.18797209975E-04   14   13   12   7
  0.39726769966E-03   14   14   12   7
  0.47956139515E-05   16   15   12   7
 -0.30944222563E-06   17   15   12   7
 -0.55589568090E-05   18   15   12   7
  0.95088727404E-05   19   15   12   7
 -0.19890403569E-05   20   15   12   7
  0.40941851344E-04   15   11   12   7
 -0.89253041136E-04   15   12   12   7
 -0.97963389717E-04   15   13   12   7
 -0.55133885132E-04   15   14   12   7
  0.41645642219E-03   15   15   12   7
 -0.83396338736E-05   16   1   12   7
 -0.21559948318E-04   17   1   12   7
 -0.24395545737E-07   18   1   12   7
  0.90614841513E-05   19   1   12   7
 -0.27176197377E-04   20   1   12   7
  0.32054622594E-04   12   7   11   1
 -0.24588903104E-04   12   7   12   1
 -0.16974112124E-05   13   1   12   7
  0.14564048575E-04   14   1   12   7
 -0.11615114848E-05   15   1   12   7
  0.19313768768E-02   12   7   1   1
  0.89714784766E-05   16   2   12   7
 -0.25260289851E-05   17   2   12   7
  0.64851867946E-05   18   2   12   7
 -0.25180797174E-05   19   2   12   7
 -0.98426277136E-05   20   2   12   7
  0.80826462957E-04   12   7   11   2
 -0.79407149391E-06   12   7   12   2
  0.29092871208E-05   13   2   12   7
  0.21169171471E-05   14   2   12   7
 -0.11619376689E-05   15   2   12   7
 -0.15012778101E-04   12   7   2   1
  0.18295208075E-02   12   7   2   2
  0.78246909334E-04   16   3   12   7
 -0.22489814961E-05   17   3   12   7
 -0.12214701092E-04   18   3   12   7
 -0.10200333550E-04   19   3   12   7
  0.33058144484E-05   20   3   12   7
 -0.12251656144E-04   12   7   11   3
  0.16236347760E-04   12   7   12   3
  0.12224242615E-05   13   3   12   7
 -0.35983638555E-07   14   3   12   7
 -0.84237268021E-05   15   3   12   7
 -0.34846948318E-04   12   7   3   1
  0.16959706159E-04   12   7   3   2
  0.18065466891E-02   12   7   3   3
  0.16980309297E-04   16   4   12   7
 -0.15154910008E-05   17   4   12   7
  0.11531144900E-05   18   4   12   7
 -0.52075789173E-06   19   4   12   7
 -0.75840501404E-05   20   4   12   7
  0.65179826504E-04   12   7   11   4
  0.20224347738E-05   12   7   12   4
  0.55290237649E-05   13   4   12   7
  0.60060839974E-05   14   4   12   7
  0.24165780168E-04   15   4   12   7
 -0.41555414575E-05   12   7   4   1
 -0.64360769425E-05   12   7   4   2
 -0.60236971767E-05   12   7   4   3
  0.17789191981E-02   12   7   4   4
 -0.35622728578E-04   16   5   12   7
 -0.11337699968E-04   17   5   12   7
  0.57568667510E-05   18   5   12   7
  0.10227561075E-04   19   5   12   7
  0.21298062766E-05   20   5   12   7
  0.45367660948E-04   12   7   11   5
  0.33969592676E-05   12   7   12   5
 -0.18678252241E-05   13   5   12   7
 -0.55239573161E-05   14   5   12   7
 -0.91869627891E-05   15   5   12   7
  0.25365177995E-04   12   7   5   1
 -0.20015673598E-04   12   7   5   2
 -0.10145139034E-04   12   7   5   3
 -0.19717913822E-06   12   7   5   4
  0.17642891074E-02   12   7   5   5
 -0.61699612545E-05   16   6   12   7
 -0.98267693341E-05   17   6   12   7
  0.16787370044E-04   18   6   12   7
 -0.17778437141E-04   19   6   12   7
 -0.40534690485E-04   20   6   12   7
 -0.99995178221E-05   12   7   11   6
  0.54981101770E-04   12   7   12   6
 -0.94889957455E-04   13   6   12   7
  0.31601582022E-04   14   6   12   7
  0.70742367368E-05   15   6   12   7
  0.42688896054E-04   12   7   6   1
  0.22356727577E-05   12   7   6   2
 -0.81590565049E-05   12   7   6   3
  0.57569811667E-05   12   7   6   4
  0.60098173697E-05   12   7   6   5
  0.22781302099E-02   12   7   6   6
 -0.11658077024E-04   16   7   12   7
 -0.88234574472E-05   17   7   12   7
  0.16501863985E-05   18   7   12   7
 -0.22736830992E-04   19   7   12   7
  0.35227301540E-04   20   7   12   7
  0.45119878765E-05   12   7   11   7
  0.19982689933E-03   12   7   12   7
 -0.25679838627E-03   16   16   13   7
 -0.22895693580E-04   17   16   13   7
 -0.18881340039E-03   17   17   13   7
  0.17314095287E-04   18   16   13   7
  0.27986905587E-04   18   17   13   7
 -0.19355980290E-03   18   18   13   7
  0.14264892180E-04   19   16   13   7
 -0.68538300022E-05   19   17   13   7
 -0.35041974341E-04   19   18   13   7
 -0.19712600895E-03   19   19   13   7
  0.16866644664E-04   20   16   13   7
  0.38035420540E-04   20   17   13   7
 -0.34493352671E-04   20   18   13   7
 -0.20586231942E-04   20   19   13   7
 -0.26005365870E-03   20   20   13   7
  0.13398552905E-04   16   11   13   7
 -0.90709872521E-05   17   11   13   7
 -0.11975160169E-04   18   11   13   7
  0.21069039358E-05   19   11   13   7
  0.26340771040E-05   20   11   13   7
 -0.11396390936E-02   13   7   11   11
  0.23603748688E-04   16   12   13   7
 -0.18644124152E-05   17   12   13   7
 -0.10332206773E-04   18   12   13   7
 -0.43055596249E-04   19   12   13   7
  0.27204455819E-04   20   12   13   7
 -0.61882251631E-04   13   7   12   11
 -0.11376778238E-02   13   7   12   12
 -0.76149768300E-05   16   13   13   7
 -0.15767261757E-05   17   13   13   7
  0.19321662547E-04   18   13   13   7
 -0.10596563525E-04   19   13   13   7
 -0.35338237381E-04   20   13   13   7
 -0.77043868133E-04   13   11   13   7
  0.25167144994E-04   13   12   13   7
 -0.12612331228E-02   13   13   13   7
  0.25206300644E-06   16   14   13   7
  0.23023350260E-04   17   14   13   7
  0.20046792926E-04   18   14   13   7
 -0.22370457047E-04   19   14   13   7
  0.26509019761E-04   20   14   13   7
 -0.38165480092E-04   14   11   13   7
 -0.41506424295E-04   14   12   13   7
  0.12625013726E-03   14   13   13   7
 -0.11335606501E-02   14   14   13   7
  0.29053352367E-05   16   15   13   7
 -0.81346075792E-05   17   15   13   7
  0.35449976286E-05   18   15   13   7
 -0.98711605557E-05   19   15   13   7
 -0.14592534131E-04   20   15   13   7
  0.23073513257E-04   15   11   13   7
 -0.64499207390E-04   15   12   13   7
  0.47258343341E-04   15   13   13   7
 -0.50071757693E-05   15   14   13   7
 -0.11714299008E-02   15   15   13   7
  0.45305486676E-05   16   1   13   7
  0.13173209687E-04   17   1   13   7
 -0.75831714933E-06   18   1   13   7
 -0.61381069894E-05   19   1   13   7
  0.16856526011E-04   20   1   13   7
 -0.12964777399E-04   13   7   11   1
  0.63693633696E-06   13   7   12   1
  0.17094935361E-04   13   7   13   1
  0.10159568235E-05   14   1   13   7
 -0.17268202290E-04   15   1   13   7
 -0.12090214689E-02   13   7   1   1
 -0.85875332380E-05   16   2   13   7
  0.18302663336E-05   17   2   13   7
 -0.81248628321E-05   18   2   13   7
  0.35673123560E-05   19   2   13   7
  0.77045083014E-05   20   2   13   7
 -0.17664929554E-05   13   7   11   2
  0.76000129602E-05   13   7   12   2
  0.15417303826E-05   13   7   13   2
 -0.74278451780E-05   14   2   13   7
 -0.11935013017E-04   15   2   13   7
  0.20359723750E-04   13   7   2   1
 -0.11613122331E-02   13   7   2   2
 -0.34927642474E-04   16   3   13   7
  0.45332332702E-05   17   3   13   7
  0.19089721422E-04   18   3   13   7
  0.61616972230E-05   19   3   13   7
 -0.72528758181E-05   20   3   13   7
 -0.36208919525E-05   13   7   11   3
 -0.18255540943E-04   13   7   12   3
 -0.49915225576E-06   13   7   13   3
  0.42851205417E-05   14   3   13   7
  0.96652357158E-05   15   3   13   7
  0.10693686895E-04   13   7   3   1
 -0.13280817290E-04   13   7   3   2
 -0.11011986192E-02   13   7   3   3
 -0.35842125759E-05   16   4   13   7
  0.21817517216E-05   17   4   13   7
 -0.16453914102E-05   18   4   13   7
  0.66710438503E-07   19   4   13   7
  0.85676888420E-05   20   4   13   7
  0.21039294799E-04   13   7   11   4
  0.20483952329E-05   13   7   12   4
 -0.43027061856E-05   13   7   13   4
 -0.48948088765E-05   14   4   13   7
 -0.30908508821E-04   15   4   13   7
  0.16747708967E-04   13   7   4   1
  0.75979070280E-05   13   7   4   2
 -0.38097401849E-05   13   7   4   3
 -0.11089802414E-02   13   7   4   4
  0.18263899069E-04   16   5   13   7
  0.14026271988E-04   17   5   13   7
 -0.75816892316E-05   18   5   13   7
 -0.98216600427E-05   19   5   13   7
[truncated: 12,790,389 more chars]
