# Supplementary material for: A Genetic Algorithm Approach for Compact Wave Function Representations in Spin-Adapted Bases
Source: J Chem Theory Comput. 2025 Nov 10;21(22):11533–49. doi: 10.1021/acs.jctc.5c01264 (PMC12659022; doi:10.1021/acs.jctc.5c01264)
Supplement: Supplementary file 2 [file ct5c01264_si_002.zip › input_files/FCIDUMP_2x11_GA]

 &FCI NORB=  22, NELEC=  22, MS2=  0,
  ORBSYM= 1, 1, 1, 1, 1, 1, 1, 1, 1, 1, 1, 1, 1, 1, 1, 1, 1, 1, 1, 1, 1, 1
  ISYM=0
 &END
 -0.500000000000   5   5   1   1
 -1.000000000000   5   1   5   1
 -0.500000000000   3   3   1   1
 -1.000000000000   3   1   3   1
 -0.500000000000   5   5   4   4
 -1.000000000000   5   4   5   4
 -0.500000000000   5   5   2   2
 -1.000000000000   5   2   5   2
 -0.500000000000   9   9   4   4
 -1.000000000000   9   4   9   4
 -0.500000000000   7   7   4   4
 -1.000000000000   7   4   7   4
 -0.500000000000   9   9   8   8
 -1.000000000000   9   8   9   8
 -0.500000000000   9   9   6   6
 -1.000000000000   9   6   9   6
 -0.500000000000   13   13   8   8
 -1.000000000000   13   8   13   8
 -0.500000000000   11   11   8   8
 -1.000000000000   11   8   11   8
 -0.500000000000   13   13   12   12
 -1.000000000000   13   12   13   12
 -0.500000000000   13   13   10   10
 -1.000000000000   13   10   13   10
 -0.500000000000   17   17   12   12
 -1.000000000000   17   12   17   12
 -0.500000000000   15   15   12   12
 -1.000000000000   15   12   15   12
 -0.500000000000   17   17   16   16
 -1.000000000000   17   16   17   16
 -0.500000000000   17   17   14   14
 -1.000000000000   17   14   17   14
 -0.500000000000   22   22   16   16
 -1.000000000000   22   16   22   16
 -0.500000000000   19   19   16   16
 -1.000000000000   19   16   19   16
 -0.500000000000   22   22   20   20
 -1.000000000000   22   20   22   20
 -0.500000000000   22   22   18   18
 -1.000000000000   22   18   22   18
 -0.500000000000   21   21   20   20
 -1.000000000000   21   20   21   20
 -0.500000000000   3   3   2   2
 -1.000000000000   3   2   3   2
 -0.500000000000   7   7   2   2
 -1.000000000000   7   2   7   2
 -0.500000000000   7   7   6   6
 -1.000000000000   7   6   7   6
 -0.500000000000   11   11   6   6
 -1.000000000000   11   6   11   6
 -0.500000000000   11   11   10   10
 -1.000000000000   11   10   11   10
 -0.500000000000   15   15   10   10
 -1.000000000000   15   10   15   10
 -0.500000000000   15   15   14   14
 -1.000000000000   15   14   15   14
 -0.500000000000   19   19   14   14
 -1.000000000000   19   14   19   14
 -0.500000000000   19   19   18   18
 -1.000000000000   19   18   19   18
 -0.500000000000   21   21   18   18
 -1.000000000000   21   18   21   18
