# Supplementary material for: A Genetic Algorithm Approach for Compact Wave Function Representations in Spin-Adapted Bases
Source: J Chem Theory Comput. 2025 Nov 10;21(22):11533–49. doi: 10.1021/acs.jctc.5c01264 (PMC12659022; doi:10.1021/acs.jctc.5c01264)
Supplement: Supplementary file 2 [file ct5c01264_si_002.zip › input_files/ROHF.inp]

&GATEWAY
    RICD
    CDThreshold = 1.0d-4
    Coord = PN-cluster.xyz
    basis = FE.ANO-RCC-VDZP, S.ANO-RCC-VDZ, ANO-RCC-MB
    group = nosym

&SEWARD

>>> COPY $CurrDir/$Project.UnaOrb INPORB
&RASSCF
    LumOrb
    nactel = 32
    spin = 33
    inactive = 350
    ras2 = 32
