# Supplementary material for: A Genetic Algorithm Approach for Compact Wave Function Representations in Spin-Adapted Bases
Source: J Chem Theory Comput. 2025 Nov 10;21(22):11533–49. doi: 10.1021/acs.jctc.5c01264 (PMC12659022; doi:10.1021/acs.jctc.5c01264)
Supplement: Supplementary file 2 [file ct5c01264_si_002.zip › input_files/neci_48i40_GA.inp]

# NECI input for CAS(48,40) P-cluster
# This input uses the excitated state feature,
# Thus it should be run with `mneci` executable.

Title

System read
    electrons 48
    nonuniformrandexcits guga-pchb localised
    nobrillouintheorem
    guga 0
    freeformat
    system-replicas 14
endsys

calc
    multiple-initial-states
    1 2 3 5 7 9   11 12 14 16 18 20   21 22 23 25 27 29   31 32 34 36 38 40   41 42 43 45 47 49   51 52 54 56 58 60   61 62 63 65 67 69   71 72 74 76 78 80
    1 2 3 5 7 9   11 12 14 16 18 20   21 22 23 25 27 29   31 32 34 36 38 40   41 42 43 45 47 49   51 52 53 55 57 59   61 62 64 66 68 70   71 72 74 76 78 80
    1 2 3 5 7 9   11 12 13 15 17 19   21 22 24 26 28 30   31 32 34 36 38 40   41 42 43 45 47 49   51 52 54 56 58 60   61 62 63 65 67 69   71 72 74 76 78 80
    1 2 3 5 7 9   11 12 13 15 17 19   21 22 24 26 28 30   31 32 34 36 38 40   41 42 43 45 47 49   51 52 53 55 57 59   61 62 64 66 68 70   71 72 74 76 78 80
    1 2 3 5 7 9   11 12 13 15 17 19   21 22 23 25 27 29   31 32 34 36 38 40   41 42 44 46 48 50   51 52 53 55 57 59   61 62 64 66 68 70   71 72 74 76 78 80
    1 2 3 5 7 9   11 12 14 16 18 20   21 22 23 25 27 29   31 32 33 35 37 39   41 42 43 45 47 49   51 52 54 56 58 60   61 62 64 66 68 70   71 72 74 76 78 80
    1 2 3 5 7 9   11 12 13 15 17 19   21 22 23 25 27 29   31 32 34 36 38 40   41 42 44 46 48 50   51 52 54 56 58 60   61 62 63 65 67 69   71 72 74 76 78 80
    1 2 3 5 7 9   11 12 13 15 17 19   21 22 23 25 27 29   31 32 34 36 38 40   41 42 43 45 47 49   51 52 54 56 58 60   61 62 64 66 68 70   71 72 74 76 78 80
    1 2 3 5 7 9   11 12 14 16 18 20   21 22 23 25 27 29   31 32 33 35 37 39   41 42 44 46 48 50   51 52 54 56 58 60   61 62 63 65 67 69   71 72 74 76 78 80
    1 2 3 5 7 9   11 12 13 15 17 19   21 22 24 26 28 30   31 32 33 35 37 39   41 42 44 46 48 50   51 52 53 55 57 59   61 62 64 66 68 70   71 72 74 76 78 80
    1 2 3 5 7 9   11 12 14 16 18 20   21 22 23 25 27 29   31 32 33 35 37 39   41 42 44 46 48 50   51 52 53 55 57 59   61 62 64 66 68 70   71 72 74 76 78 80
    1 2 3 5 7 9   11 12 13 15 17 19   21 22 24 26 28 30   31 32 33 35 37 39   41 42 44 46 48 50   51 52 54 56 58 60   61 62 63 65 67 69   71 72 74 76 78 80
    1 2 3 5 7 9   11 12 13 15 17 19   21 22 24 26 28 30   31 32 33 35 37 39   41 42 43 45 47 49   51 52 54 56 58 60   61 62 64 66 68 70   71 72 74 76 78 80
    1 2 3 5 7 9   11 12 13 15 17 19   21 22 23 25 27 29   31 32 33 35 37 39   41 42 44 46 48 50   51 52 54 56 58 60   61 62 64 66 68 70   71 72 74 76 78 80

    seed -1

    methods
        method vertex fcimc
    endmethods

    totalwalkers     1.e6
    tau-values \
        ignore-diagonal-estimate \
        start user-defined 0.001

    semi-stochastic 3000
    pops-core 100000

    diagshift 0.00
    #shiftdamp 0.02
    target-shiftDamp 0.5
    stepsshift 10

    nmcyc 100000

    proje-changeref 1.5
    no-changeref

    truncinitiator
    addtoinitiator 10

    truncate-spawns 30

    allrealcoeff
    realspawncutoff 0.03

    memoryfacspawn 50
    memoryfacpart 30

    time 2800

    startsinglepart 100

    orthogonalise-replicas-symmetric
    replica-single-det-start
endcalc

logging
    highlypopwrite 2000
    hdf5-pops
endlog

end
