# Supplementary material for: A Genetic Algorithm Approach for Compact Wave Function Representations in Spin-Adapted Bases
Source: J Chem Theory Comput. 2025 Nov 10;21(22):11533–49. doi: 10.1021/acs.jctc.5c01264 (PMC12659022; doi:10.1021/acs.jctc.5c01264)
Supplement: Supplementary file 2 [file ct5c01264_si_002.zip › input_files/neci_2x11_GA.inp]

# NECI input for 2x11 NN Heisenberg
Title

System read
    electrons 22
    nonuniformrandexcits guga-pchb localised
    nobrillouintheorem
    guga 0
    freeformat
    FCIDUMP-name FCIDUMP_2x11_GA
endsys

calc
    seed -1

    methods
        method vertex fcimc
    endmethods

    definedet 1 3 6 7 10 11 14 15 18 19 22 23 26 27 30 31 34 35 38 39 42 44

    totalwalkers     5.e4
    tau-values \
        ignore-diagonal-estimate \
        start user-defined 0.01

    target-shiftDamp 0.5 
    diagshift -10
    stepsshift 10
    nmcyc 800000

    proje-changeref 1.2

    allrealcoeff
    realspawncutoff 0.03
    jump-shift

    memoryfacspawn 100
    memoryfacpart 50

    time 1400

    startsinglepart 100
endcalc

logging
    highlypopwrite 2000
    hdf5-pops
endlog

end
