# Supplementary material for: A Genetic Algorithm Approach for Compact Wave Function Representations in Spin-Adapted Bases
Source: J Chem Theory Comput. 2025 Nov 10;21(22):11533–49. doi: 10.1021/acs.jctc.5c01264 (PMC12659022; doi:10.1021/acs.jctc.5c01264)
Supplement: Supplementary file 2 [file ct5c01264_si_002.zip › input_files/UHF.inp]

&GATEWAY
    RICD
    CDThreshold = 1.0d-4
    Coord = PN-cluster.xyz
    basis = FE.ANO-RCC-VDZP, S.ANO-RCC-VDZ, ANO-RCC-MB
    group = nosym

&SEWARD

&SCF
    UHF
    zspin = 32
    charge = -4
    PrOrb = 2 1.0d10 3
    Thresholds = 5.0d-8 5.0d-4 1.0d-4 5.0d-3

>>> COPY $CurrDir/$Project.UnaOrb INPORB
