# Supplementary material for: A Genetic Algorithm Approach for Compact Wave Function Representations in Spin-Adapted Bases
Source: J Chem Theory Comput. 2025 Nov 10;21(22):11533–49. doi: 10.1021/acs.jctc.5c01264 (PMC12659022; doi:10.1021/acs.jctc.5c01264)
Supplement: Supplementary file 2 [file ct5c01264_si_002.zip › input_files/block_2x11_GA.inp]

nelec 22
spin 0
irrep 1

hf_occ integral
schedule default
maxM 1000
maxiter 30

prefix /scratch/song/block/

orbitals FCIDUMP_2x11_GA
